# Supplementary material for: Activation-induced cytidine deaminase prevents pro-B cell acute lymphoblastic leukemia by functioning as a negative regulator in Rag1 deficient pro-B cells
Source: Oncotarget. 2017 Sep 7;8(44):75797–807. doi: 10.18632/oncotarget.20563 (PMC5652663; doi:10.18632/oncotarget.20563)
Supplement: Supplementary file 2 [file oncotarget-08-75797-s002.xlsx]

## Sheet: Sheet1
Table S1: Differentially expressed genes in bone marrow tumors from AR mice compared to tumors from ARA mice.
ko_337	ko_366	ko_575	ko_577	wt_624	wt_700	med_a	std_a	med_b	std_b	fc	ttest	ttest_l	ttest_cor	ttest_cor_l	gene	Exp	GB_ACC	GENE_SYMBOL
8.73841	8.84537	9.31946	9.96643	12.3233	7.81691	9.08241	0.559551	10.0701	3.18649	-0.987684	0.586156	0.231987	0.703914	0.152481	mmu:215494	stable	NM_153540	C85492
8.47696	8.28904	8.0108	8.24704	7.96803	8.1462	8.26804	0.191591	8.05711	0.125988	0.210927	0.265408	0.576087	0.406398	0.391049	mmu:0	stable
12.1097	12.0653	12.1937	12.6052	12.1753	11.7795	12.1517	0.246959	11.9774	0.279885	0.174335	0.295563	0.529349	0.437236	0.359284	mmu:0	stable
7.46959	6.64256	6.53341	6.55446	12.3494	11.6291	6.59851	0.448889	11.9893	0.509321	-5.39076	0.000208666	3.68055	0.0136981	1.86334	mmu:245572	down	NM_181319	Tbx22
7.29946	6.29171	6.38327	5.90994	11.7408	11.3645	6.33749	0.58906	11.5527	0.266081	-5.21517	0.000370833	3.43082	0.015401	1.81245	mmu:0	down
15.0183	14.9811	14.9762	14.8072	14.8212	14.9963	14.9786	0.0942236	14.9088	0.123812	0.0698711	0.698553	0.1558	0.792698	0.100892	mmu:0	stable
8.38208	7.33185	7.59893	7.50657	12.6955	12.1284	7.55275	0.464867	12.4119	0.401011	-4.85917	0.000268909	3.57039	0.0144272	1.84082	mmu:246746	down	NM_001169153	Cd300lf
9.89855	9.755	10.279	9.8285	9.87101	9.90878	9.86352	0.233308	9.8899	0.0267133	-0.0263735	0.788209	0.103359	0.86019	0.0654058	mmu:80385	stable	NM_019742	Tusc2
7.26457	6.85238	6.92182	6.84243	6.12386	7.02522	6.8871	0.199333	6.57454	0.637359	0.312558	0.275885	0.559272	0.417148	0.37971	mmu:0	stable
11.733	11.8701	11.3928	11.3672	10.9844	11.3028	11.5629	0.249944	11.1436	0.225185	0.41932	0.10176	0.992421	0.212557	0.672524	mmu:18472	stable	NM_013625	Pafah1b1
12.8679	12.8496	12.9213	12.9236	11.8013	12.5884	12.8946	0.0375373	12.1948	0.556537	0.699811	0.045569	1.34133	0.127722	0.893735	mmu:56372	stable	NM_019772	1110004F10Rik
7.45387	7.1178	6.90164	6.97473	7.27935	6.98814	7.04626	0.244953	7.13375	0.20592	-0.0874852	0.920354	0.036045	0.94898	0.0227428	mmu:0	stable
9.74704	9.17253	10.2614	9.18426	10.6892	10.2005	9.46565	0.521012	10.4448	0.345547	-0.979181	0.110965	0.954812	0.224152	0.649457	mmu:77032	stable	NM_029840	2610029I01Rik
12.9281	13.123	12.9359	13.4283	12.0956	12.7635	13.0294	0.234343	12.4296	0.472258	0.599886	0.0667219	1.17573	0.161746	0.791166	mmu:0	stable
11.2381	11.2129	11.2995	11.6674	11.0862	10.9878	11.2688	0.211797	11.037	0.0696162	0.231761	0.12108	0.916927	0.237517	0.624306	mmu:12177	stable	NM_009761	Bnip3l
15.1065	14.884	14.7797	14.931	15.2653	15.2054	14.9075	0.13637	15.2353	0.0423077	-0.327856	0.0405837	1.39165	0.119062	0.924225	mmu:69816	stable	NM_027222	2010001M09Rik
10.1213	9.16374	9.24011	9.4095	14.3091	13.561	9.32481	0.437306	13.935	0.528954	-4.61022	0.000371158	3.43044	0.015401	1.81245	mmu:271849	down	NM_199022	Shc4
7.17967	6.91254	6.74209	6.93809	7.04415	7.35613	6.92531	0.180121	7.20014	0.220605	-0.274826	0.195249	0.709411	0.328112	0.483977	mmu:0	stable
7.36918	5.98163	6.64085	5.78433	6.29302	6.87056	6.31124	0.717325	6.58179	0.408382	-0.270546	0.819733	0.0863278	0.882432	0.0543186	mmu:15257	stable	NM_010432	Hipk1
7.26951	9.49314	9.3128	10.5482	8.9002	11.0137	9.40297	1.37058	9.95693	1.49445	-0.553964	0.545641	0.263093	0.669987	0.173934	mmu:56050	stable	NM_018887	Cyp39a1
8.08508	8.29912	8.56359	8.71791	8.16381	7.7299	8.43136	0.280536	7.94686	0.306821	0.484495	0.132201	0.878765	0.251012	0.600305	mmu:108946	stable	NM_001080755	Zzz3
8.29335	8.07451	7.69269	8.69375	6.92711	7.91	8.18393	0.418363	7.41855	0.69501	0.765374	0.151244	0.820321	0.275431	0.559987	mmu:70575	stable	NM_027469	Gfod2
10.3649	10.5615	10.4382	10.5547	9.93725	10.2655	10.4965	0.095266	10.1014	0.232123	0.39508	0.0373359	1.42787	0.113222	0.94607	mmu:18457	stable	NM_019788	Pldn
14.8445	15.1177	15.044	15.0918	15.2961	15.2808	15.0679	0.123806	15.2884	0.0108276	-0.220547	0.0469116	1.32872	0.130237	0.885265	mmu:71820	stable	NM_001008498	Wdr34
6.85156	6.76531	6.5071	7.01912	6.79252	6.72127	6.80844	0.213585	6.7569	0.0503794	0.0515385	0.866933	0.0620143	0.914059	0.0390256	mmu:67568	stable	NM_026242	Mrfap1
7.67732	8.54641	7.8898	8.58686	8.99616	8.83423	8.21811	0.460651	8.91519	0.114498	-0.697087	0.101291	0.99443	0.211994	0.673676	mmu:328329	stable	NM_175171	Mast4
10.5662	9.94688	10.0171	10.118	10.2546	10.0133	10.0676	0.278456	10.1339	0.170602	-0.0663589	0.905055	0.043325	0.938815	0.0274201	mmu:26412	stable	NM_009006	Map4k2
12.7519	13.1149	12.4802	13.0476	12.6967	12.9328	12.8997	0.291855	12.8147	0.166998	0.084992	0.890172	0.0505259	0.929171	0.0319044	mmu:75786	stable	NM_001165989	Ckap5
5.71613	6.25984	6.40538	6.25445	6.77644	6.27076	6.25714	0.303377	6.5236	0.35757	-0.266462	0.255798	0.592102	0.395435	0.402924	mmu:0	stable	XM_003086262
7.97078	6.35964	6.85469	7.53282	6.36734	8.63663	7.19375	0.713825	7.50199	1.60463	-0.308233	0.731746	0.13564	0.817454	0.0875369	mmu:12490	stable	NM_133654	Cd34
8.67365	9.44554	9.12585	9.43502	9.19167	9.78418	9.28043	0.362614	9.48793	0.418967	-0.207494	0.38589	0.413536	0.52467	0.280114	mmu:233016	stable	NM_144923	Blvrb
10.4845	11.0716	10.6993	11.0725	10.9472	10.7275	10.8855	0.29075	10.8374	0.155392	0.0481063	0.982372	0.00772424	0.98842	0.00505833	mmu:74213	stable	NM_134077	Rbm26
9.65613	9.8079	9.174	9.82788	10.2261	10.4057	9.73202	0.30479	10.3159	0.126977	-0.583897	0.0409452	1.3878	0.119553	0.92244	mmu:0	stable
15.6693	15.3268	15.4613	15.1378	14.7555	14.7997	15.394	0.223881	14.7776	0.0312966	0.616448	0.0210608	1.67653	0.0810857	1.09106	mmu:13806	stable	NM_023119	Eno1
9.97651	9.9329	10.3498	10.5221	10.7686	10.5079	10.1632	0.287155	10.6383	0.18436	-0.475097	0.126039	0.899494	0.243826	0.612921	mmu:94043	stable	NM_053157	Tm2d1
16.094	15.7104	15.5361	15.6545	16.0562	16.1213	15.6825	0.241356	16.0887	0.0460033	-0.406273	0.135329	0.86861	0.254828	0.593752	mmu:0	stable
10.0167	10.0531	9.5239	9.91656	9.66578	9.78779	9.96662	0.242728	9.72678	0.0862765	0.239835	0.462724	0.334678	0.597012	0.224017	mmu:320940	stable	NM_001037863	Atp11c
8.19683	8.31739	9.71314	8.44667	10.4708	10.0079	8.38203	0.703856	10.2393	0.32729	-1.8573	0.0452911	1.34399	0.127271	0.895269	mmu:101883	stable	NM_145580	Tmem149
8.22778	8.82688	8.02431	8.75508	7.49054	7.74699	8.49143	0.393877	7.61876	0.181338	0.872667	0.0515179	1.28804	0.137986	0.860164	mmu:12611	stable	NM_009884	Cebpg
14.5951	14.5437	14.5901	14.1468	14.1674	14.631	14.5669	0.215967	14.3992	0.327803	0.167664	0.762405	0.117814	0.84122	0.0750905	mmu:11637	stable	NM_016895	Ak2
10.5307	10.5474	10.5631	10.693	10.2079	10.5641	10.5552	0.0741407	10.386	0.251912	0.169215	0.181986	0.739961	0.312477	0.505182	mmu:73103	stable	NM_001172074	3110009E18Rik
11.4839	10.7001	10.3591	10.6909	8.31911	9.67973	10.6955	0.477372	8.99942	0.96211	1.69609	0.0301211	1.52113	0.099657	1.00149	mmu:58222	stable	NM_001163753	Rab37
11.3191	11.6145	11.8146	12.0092	10.8081	11.3617	11.7145	0.294785	11.0849	0.391491	0.629638	0.0958585	1.01837	0.204891	0.688476	mmu:68611	stable	NM_024227	Mrpl28
7.02624	7.32682	7.19793	6.72863	6.61198	6.57911	7.11208	0.258695	6.59554	0.0232435	0.516541	0.0710839	1.14823	0.168866	0.772457	mmu:0	stable
10.3819	12.2156	12.2332	11.5119	11.6448	13.173	11.8637	0.869991	12.4089	1.08061	-0.545177	0.363162	0.4399	0.503778	0.297761	mmu:0	stable	AK040896
9.54778	7.89289	9.87005	7.57512	10.5346	10.346	8.72033	1.15509	10.4403	0.133333	-1.71996	0.118845	0.925017	0.234533	0.629796	mmu:0	stable
8.83285	7.90176	8.13125	8.28517	13.0342	12.5095	8.20821	0.396074	12.7718	0.371038	-4.56361	0.000185971	3.73056	0.0134164	1.87237	mmu:0	down
12.6998	12.4769	12.9592	11.8801	13.0063	13.1696	12.5884	0.460271	13.0879	0.115531	-0.499556	0.169426	0.771019	0.297449	0.526587	mmu:16440	stable	NM_080553	Itpr3
10.9002	10.8418	10.6565	10.9903	11.2506	11.179	10.871	0.141029	11.2148	0.050656	-0.343835	0.0271993	1.56544	0.0939284	1.0272	mmu:108150	stable	NM_001167981	Galnt7
10.7907	11.3912	11.0204	11.2725	11.3759	11.3457	11.1465	0.267789	11.3608	0.0213229	-0.214355	0.294877	0.530359	0.436605	0.359911	mmu:69257	stable	NM_023502	Elf2
14.5993	14.7086	13.489	14.7644	13.8729	13.7405	14.654	0.604805	13.8067	0.0936604	0.847291	0.269247	0.569848	0.4104	0.386793	mmu:217874	stable	NM_001127685	BC048943
12.8413	13.05	13.2079	13.0246	12.0174	12.5632	13.0373	0.150204	12.2903	0.385921	0.747015	0.0212969	1.67168	0.081612	1.08825	mmu:13685	stable	NM_007918	Eif4ebp1
11.3554	11.4558	11.9128	11.2822	12.1231	10.9162	11.4056	0.283244	11.5196	0.85341	-0.11405	0.96819	0.0140396	0.980713	0.00845822	mmu:0	stable	AK156499
11.6674	12.061	11.7426	12.2287	11.9034	11.4369	11.9018	0.264799	11.6702	0.329869	0.231639	0.356468	0.447979	0.497163	0.303501	mmu:0	stable
8.7299	8.58353	9.29703	8.25239	7.85125	8.33013	8.65672	0.435994	8.09069	0.338618	0.566028	0.156088	0.80663	0.281132	0.551089	mmu:66101	stable	NM_001110129	Ppih
11.0069	11.0688	11.0106	11.3747	10.7546	11.1074	11.0397	0.175266	10.931	0.249462	0.108663	0.339806	0.468769	0.480585	0.31823	mmu:101513	stable	NM_028308	2700078K21Rik
9.92027	10.8906	10.8497	10.6679	11.0107	10.9359	10.7588	0.451736	10.9733	0.0528704	-0.214531	0.313476	0.503796	0.454979	0.342008	mmu:17974	stable	NM_010879	Nck2
10.2241	10.2872	9.97215	10.5284	10.2886	9.83857	10.2556	0.228554	10.0636	0.318214	0.192056	0.437775	0.358749	0.574399	0.240787	mmu:66231	stable	NM_001013578	Thoc7
8.28837	8.10073	7.99204	7.96263	8.20142	8.20535	8.04638	0.147445	8.20339	0.00277544	-0.157003	0.348116	0.458276	0.489041	0.310654	mmu:0	stable
8.21214	7.15322	7.14907	6.93175	7.64224	8.40646	7.15114	0.576422	8.02435	0.540386	-0.873209	0.248843	0.604074	0.388082	0.411076	mmu:71302	stable	NM_175164	Arhgap26
11.7694	10.6731	10.1153	10.3769	11.6016	12.1647	10.525	0.727118	11.8831	0.398182	-1.35815	0.114829	0.939947	0.229175	0.639834	mmu:12977	stable	NM_007778	Csf1
7.1928	6.82404	6.63062	6.58504	6.68286	6.58391	6.72733	0.276586	6.63338	0.069974	0.0939476	0.451426	0.345413	0.586889	0.231444	mmu:0	stable
10.195	9.22551	9.37323	9.50959	14.2814	13.6965	9.44141	0.428756	13.9889	0.413571	-4.54754	0.000277339	3.55699	0.0144663	1.83964	mmu:241638	down	NM_197945	Prosapip1
8.92683	9.25876	9.8615	9.39124	9.55473	9.53695	9.325	0.387452	9.54584	0.0125712	-0.220837	0.556492	0.254541	0.678841	0.168232	mmu:56338	stable	NM_001009935	Txnip
11.2333	10.857	11.082	11.0862	11.2709	11.2327	11.0841	0.15528	11.2518	0.0270003	-0.167667	0.185123	0.73254	0.316041	0.500257	mmu:68050	stable	NM_023423	Akirin1
13.9036	13.7045	13.7794	13.9826	13.6175	13.5433	13.8415	0.124334	13.5804	0.0525057	0.261061	0.0524096	1.28059	0.139284	0.856099	mmu:0	stable
14.7379	14.9864	14.9125	14.9598	14.8826	15.0159	14.9362	0.111778	14.9492	0.0942821	-0.0130702	0.619727	0.207799	0.73162	0.135715	mmu:20641	stable	NM_009226	Snrpd1
8.4092	9.70295	9.74522	9.16557	10.7462	9.48912	9.43426	0.622991	10.1177	0.888881	-0.683398	0.227601	0.642826	0.364466	0.438343	mmu:14130	stable	NM_001077189	Fcgr2b
7.79318	8.17536	8.33382	8.25541	7.99252	7.94904	8.21539	0.239734	7.97078	0.0307406	0.244607	0.402493	0.395241	0.540905	0.266879	mmu:0	stable	XR_105875
8.20633	6.45073	7.2683	7.07672	12.5364	10.7851	7.17251	0.726582	11.6607	1.2384	-4.48823	0.00448265	2.34846	0.0355567	1.44908	mmu:12902	down	NM_007758	Cr2
6.91768	6.0731	6.28309	6.36645	6.37096	6.98456	6.32477	0.360202	6.67776	0.43388	-0.352992	0.461593	0.335741	0.59595	0.22479	mmu:244666	stable	NM_001111141	Gm505
7.87758	7.3377	7.6676	7.23912	6.94036	7.29712	7.50265	0.295145	7.11874	0.252263	0.383915	0.170619	0.767971	0.298851	0.524545	mmu:77371	stable	NM_175255	Sec24a
12.9155	12.8236	13.3123	13.1666	12.8907	13.3788	13.041	0.224851	13.1347	0.345127	-0.093674	0.739797	0.130887	0.823856	0.0841488	mmu:0	stable
10.5267	10.7268	11.5378	11.7282	11.2585	10.8251	11.1323	0.591802	11.0418	0.306434	0.090523	0.858448	0.0662859	0.907913	0.041956	mmu:16952	stable	NM_010730	Anxa1
11.4345	10.6335	10.6098	10.6838	10.5372	10.6095	10.6587	0.397259	10.5733	0.0511432	0.0853178	0.421922	0.374768	0.559884	0.251902	mmu:231659	stable	NM_172719	Gcn1l1
7.54029	7.46419	7.13868	7.21618	8.15014	7.1726	7.34019	0.192699	7.66137	0.691225	-0.321184	0.388133	0.411019	0.526744	0.2784	mmu:0	stable
11.2948	10.8591	11.4865	11.0255	10.8051	11.2725	11.1602	0.278791	11.0388	0.33047	0.121341	0.640841	0.19325	0.748201	0.125982	mmu:104444	stable	NM_024233	Rexo2
8.96068	9.38345	10.2207	8.6791	10.5941	7.59217	9.17206	0.672013	9.09313	2.12268	0.0789279	0.845526	0.072873	0.899501	0.0459983	mmu:231842	stable	NM_173405	Amz1
13.5433	13.555	13.4313	12.9226	12.8167	13.0506	13.4873	0.298872	12.9336	0.165418	0.553665	0.142081	0.847465	0.263962	0.578458	mmu:56207	stable	NM_019562	Uchl5
9.27321	11.1092	11.7143	9.85438	10.9436	11.1499	10.4818	1.12056	11.0468	0.145881	-0.564991	0.543426	0.264859	0.6678	0.175353	mmu:53314	stable	NM_016767	Batf
8.63215	7.80294	7.74033	8.40462	7.17439	6.91671	8.10378	0.441768	7.04555	0.182212	1.05823	0.0320338	1.49439	0.1035	0.985059	mmu:665563	stable	NM_026788	Mthfd2l
7.73649	7.06033	7.02197	6.44472	7.5464	6.57279	7.04115	0.528369	7.05959	0.688447	-0.0184457	0.990496	0.00414726	0.993833	0.00268658	mmu:338351	stable	NM_001081956	Akap17b
7.3521	6.69979	6.79003	6.71967	11.4708	10.9081	6.75485	0.310225	11.1895	0.397908	-4.43462	0.00011977	3.92165	0.0120007	1.92079	mmu:21667	down	NM_011562	Tdgf1
7.87619	6.88003	7.68383	8.01478	7.83039	9.2725	7.78001	0.507592	8.55144	1.01972	-0.771431	0.18302	0.737501	0.313669	0.503529	mmu:56312	stable	NM_019738	Nupr1
12.0007	12.23	12.4923	12.1509	12.9784	12.2434	12.1904	0.205855	12.6109	0.519729	-0.420474	0.223848	0.650046	0.360237	0.443412	mmu:382062	stable	NM_001198794	AB124611
10.348	9.26396	9.55524	9.71416	14.2974	13.7844	9.6347	0.458074	14.0409	0.362774	-4.40622	0.000333466	3.47695	0.0150918	1.82126	mmu:29865	down	NM_013877	Cabp5
12.8694	12.5196	13.2677	12.0419	13.0275	13.0626	12.6945	0.520914	13.045	0.02488	-0.350542	0.396956	0.401257	0.535765	0.271026	mmu:668661	stable	BC016099	2410002F23Rik
9.02859	8.38764	8.61414	7.75358	8.6646	8.8001	8.50089	0.53246	8.73235	0.0958099	-0.23146	0.515096	0.288112	0.642956	0.191818	mmu:494468	stable	NM_001009575	Armcx5
10.6561	10.2207	10.743	10.1782	11.5663	10.7275	10.4384	0.291398	11.1469	0.593092	-0.708506	0.107462	0.968745	0.219963	0.65765	mmu:14159	stable	NM_010194	Fes
8.39958	7.46815	7.47709	7.71136	12.1846	11.8082	7.59422	0.438396	11.9964	0.266162	-4.40216	0.000263528	3.57917	0.0143597	1.84285	mmu:20445	down	NM_011371	St6galnac1
10.1361	10.7967	10.0877	10.5867	9.53294	10.0105	10.3614	0.346125	9.77173	0.337708	0.589641	0.101954	0.991598	0.212864	0.671897	mmu:18045	stable	NM_010914	Nfyb
6.32476	6.29108	5.63471	5.83331	10.6408	10.0942	6.0622	0.341397	10.3675	0.386528	-4.30533	0.000142452	3.84633	0.0124662	1.90426	mmu:100702	down	NM_194336	Mpa2l
7.07328	7.03641	6.66501	6.53165	7.03191	7.06775	6.85071	0.269555	7.04983	0.0253425	-0.199118	0.33207	0.47877	0.473745	0.324456	mmu:0	stable
7.45964	7.9718	8.56075	7.78207	8.65102	8.09698	7.87694	0.462594	8.374	0.391769	-0.497062	0.327494	0.484796	0.46952	0.328346	mmu:381626	stable	NM_028234	Rbm33
11.705	11.4847	11.1929	11.3729	9.80745	10.5867	11.4288	0.21429	10.1971	0.551006	1.23171	0.0124806	1.90377	0.0596104	1.22468	mmu:0	stable
8.64748	9.67816	9.33479	9.65159	10.5764	10.257	9.49319	0.479746	10.4167	0.225826	-0.923512	0.0432502	1.36401	0.12378	0.90735	mmu:20482	stable	NM_011386	Skil
11.3756	11.4484	11.0305	11.7901	10.5644	10.6251	11.412	0.311547	10.5948	0.0429277	0.817293	0.0252831	1.59717	0.0899523	1.04599	mmu:12972	stable	NM_009968	Cryz
12.3361	12.0334	12.2983	11.9243	11.2535	11.8308	12.1659	0.200976	11.5422	0.408185	0.623686	0.0595344	1.22523	0.150745	0.821757	mmu:18673	stable	NM_008831	Phb
10.9705	11.0031	11.0992	11.0408	11.1214	11.3126	11.022	0.0552659	11.217	0.13518	-0.195015	0.058249	1.23471	0.148682	0.827741	mmu:19082	stable	NM_016781	Prkag1
14.7644	14.4869	14.2805	14.8155	15.2237	15.228	14.6256	0.250079	15.2258	0.0030798	-0.600192	0.0271036	1.56697	0.0937908	1.02784	mmu:19982	stable	NM_019865	Rpl36a
8.58843	7.74255	7.74397	7.788	7.05611	7.1367	7.76598	0.415663	7.0964	0.0569867	0.669581	0.0498239	1.30256	0.135294	0.868722	mmu:70829	stable	NM_001025156	Ccdc93
8.46945	8.08017	8.46659	8.09658	7.87363	7.68776	8.28159	0.219294	7.7807	0.131433	0.500892	0.0459954	1.33729	0.128546	0.890941	mmu:66401	stable	NM_025539	Nudt2
8.01029	8.27561	8.01478	7.45334	8.12382	7.49187	8.01253	0.346409	7.80784	0.446852	0.20469	0.707327	0.15038	0.798923	0.097495	mmu:66559	stable	NM_025633	Metap1d
7.25337	7.23831	8.33145	6.8085	6.88205	7.43555	7.24584	0.649324	7.1588	0.391382	0.0870445	0.654268	0.184244	0.759161	0.119666	mmu:233529	stable	NM_001012434	Kctd14
17.431	17.4448	17.2593	17.332	17.4448	17.656	17.3815	0.087508	17.5504	0.149305	-0.168923	0.117012	0.93177	0.2323	0.63395	mmu:22070	stable	NM_009429	Tpt1
6.8643	6.30298	5.47444	6.50093	6.54544	6.11379	6.40195	0.588655	6.32962	0.305224	0.0723387	0.928606	0.0321684	0.954504	0.0202222	mmu:22030	stable	NM_009422	Traf2
8.68791	9.0853	9.15102	9.12165	10.2689	9.50718	9.10347	0.217373	9.88803	0.538614	-0.784561	0.0369159	1.43279	0.112391	0.949268	mmu:72925	stable	NM_175188	March1
8.43474	7.0082	7.15458	8.73866	8.93697	8.30165	7.79466	0.879932	8.61931	0.449244	-0.824648	0.317418	0.498368	0.458832	0.338346	mmu:212032	stable	NM_001033245	Hk3
8.67258	8.61519	8.43558	8.43642	8.97213	8.74713	8.52581	0.12229	8.85963	0.159095	-0.333823	0.0494655	1.3057	0.134697	0.870642	mmu:0	stable
10.5776	11.0864	10.3418	10.7004	11.0347	11.0384	10.639	0.311136	11.0365	0.00260752	-0.397542	0.1978	0.703774	0.331221	0.479882	mmu:56381	stable	NM_019763	Spen
11.9828	12.4448	12.9008	13.0055	12.3957	12.5417	12.6728	0.468626	12.4687	0.103198	0.204104	0.762228	0.117915	0.841175	0.0751135	mmu:68499	stable	NM_026744	Mrpl53
7.68493	7.6962	7.15944	7.76578	8.14835	8.01166	7.69057	0.280388	8.08001	0.0966534	-0.389438	0.0786983	1.10403	0.180405	0.743751	mmu:93840	stable	NM_033509	Vangl2
9.12519	9.36981	8.85915	9.41307	10.0777	9.51798	9.2475	0.255438	9.79784	0.395775	-0.550331	0.0778597	1.10869	0.179172	0.746729	mmu:11479	stable	AK154578	Acvr1b
12.0941	11.4983	10.6933	11.3656	12.3824	12.35	11.432	0.574893	12.3662	0.0229427	-0.934203	0.0915757	1.03822	0.198911	0.70134	mmu:0	stable
6.86304	6.12928	6.11566	5.80626	7.30134	7.18607	6.12247	0.448517	7.2437	0.0815081	-1.12123	0.0398907	1.39913	0.117909	0.928451	mmu:212391	stable	NM_172154	Lcor
13.9087	13.6941	13.4174	13.5596	14.2165	14.226	13.6268	0.209008	14.2213	0.00671192	-0.594421	0.0212797	1.67204	0.081585	1.08839	mmu:0	stable
10.8508	9.92938	9.99546	10.1213	14.4911	13.9338	10.0584	0.425237	14.2125	0.394069	-4.15411	0.000384596	3.41499	0.0155056	1.80951	mmu:20147	down	NM_011302	Rs1
6.79887	7.66386	6.98583	7.9085	6.54817	6.92877	7.32485	0.531141	6.73847	0.269125	0.586378	0.221309	0.655001	0.357178	0.447115	mmu:0	stable
13.5462	13.4234	13.3451	13.0562	12.2447	12.7285	13.3843	0.208163	12.4866	0.342065	0.897639	0.0164278	1.78442	0.069733	1.15656	mmu:18813	stable	NM_011119	Pa2g4
11.8418	11.5915	11.3022	11.5002	11.3839	11.5852	11.5458	0.223963	11.4845	0.142369	0.0612878	0.698974	0.155539	0.792865	0.100801	mmu:22697	stable	NM_011757	Zscan21
8.24622	6.5224	6.16215	6.51897	10.4014	10.917	6.52068	0.93788	10.6592	0.364625	-4.13853	0.00622638	2.20576	0.0414008	1.38299	mmu:72754	down	NM_172415	Arhgef10l
7.90783	8.64113	8.00095	9.07016	8.75755	9.41862	8.32104	0.550342	9.08809	0.467448	-0.767053	0.211504	0.674682	0.346686	0.460064	mmu:217558	stable	NM_001167963	G2e3
14.0118	14.6969	14.5714	14.8296	14.0698	13.6058	14.6342	0.359569	13.8378	0.328092	0.796388	0.0864317	1.06333	0.191868	0.716996	mmu:0	stable
11.1257	10.5456	10.2542	10.4382	10.8275	11.028	10.4919	0.376278	10.9278	0.141802	-0.435839	0.308296	0.511033	0.449943	0.346843	mmu:268470	stable	NM_172300	Ube2z
9.94481	11.1605	10.1938	10.0458	9.58481	9.85739	10.1198	0.558929	9.7211	0.192743	0.398738	0.223503	0.650716	0.359744	0.444006	mmu:16145	stable	NM_018738	Igtp
7.17888	5.87707	6.34719	6.0325	10.5223	10.0909	6.18985	0.580574	10.3066	0.305072	-4.11678	0.000971403	3.0126	0.0205464	1.68727	mmu:227800	down	NM_001033960	Rabgap1
7.08359	6.58287	7.24156	7.96976	8.71191	9.30413	7.16257	0.573627	9.00802	0.41876	-1.84545	0.0186025	1.73043	0.0752454	1.12352	mmu:30794	stable	NM_019417	Pdlim4
11.0862	10.9236	11.0733	10.768	10.741	10.9153	10.9984	0.14936	10.8282	0.123253	0.17024	0.339086	0.46969	0.479861	0.318884	mmu:271457	stable	NM_025887	Rab5a
11.5176	11.3509	11.244	11.2995	11.6925	11.4222	11.3252	0.118107	11.5573	0.191176	-0.232138	0.167214	0.776728	0.294506	0.530905	mmu:71435	stable	NM_001128084	Arhgap21
10.4556	9.50211	10.1269	10.157	14.3185	13.8057	10.142	0.400692	14.0621	0.362628	-3.92013	0.000295004	3.53017	0.014678	1.83333	mmu:245403	down	NM_175539	Dcaf12l2
6.19127	6.25365	7.38902	6.21235	6.07157	6.14304	6.233	0.585539	6.1073	0.050538	0.125694	0.409905	0.387317	0.548311	0.260973	mmu:621976	stable	NM_001163572	Tmem170b
12.3882	13.1659	12.3282	13.032	11.5228	11.4619	12.7101	0.431863	11.4924	0.0431162	1.21774	0.0189338	1.72276	0.0759696	1.11936	mmu:11669	stable	NM_009656	Aldh2
6.41728	7.02016	6.88704	6.4332	6.06797	6.36227	6.66012	0.309924	6.21512	0.208101	0.445002	0.129856	0.886538	0.248347	0.604941	mmu:0	stable
7.27739	7.68951	7.60382	8.08432	11.8795	11.133	7.64667	0.331869	11.5062	0.527868	-3.85956	0.000341163	3.46704	0.0152733	1.81607	mmu:0	down	AK013651
7.39362	7.90227	7.67122	7.96478	11.8413	11.1408	7.78675	0.259081	11.491	0.495322	-3.70429	0.000202943	3.69263	0.0135283	1.86876	mmu:14531	down	NM_008103	Gcm1
7.65937	7.99119	8.03639	8.30939	6.80379	7.21246	8.01379	0.266552	7.00812	0.288976	1.00567	0.0136767	1.86402	0.0627898	1.20211	mmu:22717	stable	NM_011762	Zfp59
8.1453	7.6531	8.01219	8.19024	8.56896	8.82482	8.07875	0.24344	8.69689	0.180924	-0.618145	0.0247483	1.60645	0.0888639	1.05127	mmu:226251	stable	NM_178688	Ablim1
11.3647	11.3931	10.9433	11.2575	10.8437	10.7667	11.3111	0.206025	10.8052	0.054468	0.505974	0.0498342	1.30247	0.135302	0.868696	mmu:215280	stable	NM_153138	Wipf1
7.85314	8.01871	7.6902	7.92723	7.6007	8.0403	7.89019	0.13902	7.8205	0.310847	0.0696837	0.776044	0.110113	0.851334	0.0698998	mmu:16000	stable	NM_184052	Igf1
9.32386	8.1893	7.66655	8.20786	11.8838	11.6487	8.19858	0.697974	11.7663	0.166263	-3.5677	0.00293817	2.53192	0.0292901	1.53328	mmu:16194	down	NM_010559	Il6ra
7.61559	8.19872	7.91214	8.18821	8.2398	8.0048	8.05018	0.276033	8.1223	0.166171	-0.0721269	0.548008	0.261213	0.671754	0.17279	mmu:72244	stable	NM_001085385	1600014C10Rik
16.8686	17.0278	16.6819	16.6139	16.4703	16.874	16.7753	0.187244	16.6721	0.285427	0.103127	0.537712	0.269451	0.662736	0.178659	mmu:0	stable
11.5035	10.2377	10.2804	10.3223	11.0457	10.1652	10.3013	0.612653	10.6055	0.622664	-0.30411	0.972588	0.0120712	0.98302	0.00743772	mmu:218914	stable	NM_001004436	Wapal
6.09397	7.87715	6.78765	6.28309	10.2785	9.89884	6.53537	0.799963	10.0886	0.268425	-3.55328	0.00552117	2.25797	0.0388518	1.41059	mmu:12854	down	NM_007745	Cort
7.65026	7.94904	7.43028	7.87286	8.31414	8.55533	7.76156	0.234164	8.43474	0.170547	-0.673178	0.020437	1.68958	0.0797259	1.0984	mmu:0	stable
6.31692	5.7718	6.69689	5.59363	9.03141	5.82171	6.04436	0.505751	7.42656	2.2696	-1.3822	0.274804	0.560977	0.416059	0.380845	mmu:0	stable	XR_104720
7.51316	6.62897	6.68528	6.95739	9.98225	10.4436	6.82134	0.404263	10.2129	0.326197	-3.39157	0.000615817	3.21055	0.0179133	1.74682	mmu:239157	down	NM_175498	Pnma2
9.72681	9.43635	9.85119	9.4246	8.77133	9.0544	9.58158	0.213187	8.91286	0.200164	0.668714	0.0185913	1.73069	0.0752167	1.12369	mmu:73067	stable	NM_028427	Tmem192
11.4911	11.273	12.1433	11.3145	11.8299	11.3087	11.4028	0.403141	11.5693	0.368548	-0.16645	0.969741	0.0133444	0.981488	0.00811518	mmu:75909	stable	NM_029478	Tmem49
8.61436	7.90028	7.33344	9.53869	6.76468	9.45286	8.25732	0.951923	8.10877	1.90083	0.148548	0.837838	0.0768399	0.894529	0.0484057	mmu:26362	stable	NM_009465	Axl
10.8349	10.7528	10.584	10.8435	11.3158	11.1391	10.7939	0.120344	11.2275	0.124938	-0.433634	0.0108094	1.9662	0.0552132	1.25796	mmu:22019	stable	NM_009418	Tpp2
6.97945	6.54468	7.28331	6.20216	6.89299	6.40787	6.76206	0.475863	6.65043	0.343035	0.111634	0.804983	0.0942135	0.872352	0.0593083	mmu:0	stable
7.8371	8.91063	8.9212	8.61368	8.52276	8.09029	8.76216	0.509384	8.30652	0.305799	0.455631	0.549244	0.260234	0.67289	0.172056	mmu:20193	stable	NM_011309	S100a1
15.7462	15.8841	15.4506	15.5488	16.1168	16.2014	15.6475	0.194789	16.1591	0.0598336	-0.511562	0.0277602	1.55658	0.0951182	1.02174	mmu:0	stable
10.1306	10.2539	10.1019	10.2021	11.6082	10.5407	10.1664	0.0688699	11.0745	0.754814	-0.908099	0.0526131	1.27891	0.139463	0.85554	mmu:80911	stable	NM_030721	Acox3
8.32887	7.79726	8.61095	7.69544	7.2142	7.03412	8.06307	0.435318	7.12416	0.127333	0.938909	0.0410736	1.38644	0.119795	0.92156	mmu:212679	stable	NM_175439	Mars2
6.49059	7.35528	6.26322	7.16611	10.3385	10.0662	6.82835	0.52435	10.2023	0.192544	-3.37397	0.00109092	2.96221	0.0214753	1.66806	mmu:0	down
10.2937	9.48366	9.53529	11.4023	9.50272	11.834	9.9145	0.895835	10.6684	1.64848	-0.753861	0.643674	0.191334	0.750438	0.124685	mmu:12262	stable	NM_007574	C1qc
8.56721	8.57452	7.97078	8.33174	9.03429	8.91707	8.44947	0.283571	8.97568	0.0828867	-0.526209	0.0464135	1.33336	0.129297	0.888411	mmu:238247	stable	NM_001081195	Arid4a
8.61638	7.35334	8.2744	6.39652	8.62267	7.83215	7.81387	0.99709	8.22741	0.558987	-0.413543	0.510423	0.29207	0.639067	0.194453	mmu:100041639	stable	NM_001123367	Gm3448
9.26797	9.0555	8.70481	8.59211	8.29999	8.49921	8.88015	0.312183	8.3996	0.140873	0.480555	0.104921	0.979137	0.217048	0.663444	mmu:140740	stable	NM_153055	Sec63
16.2891	15.9755	16.3254	16.1213	16.0435	16.1192	16.2052	0.16156	16.0814	0.0534937	0.123836	0.477972	0.320597	0.609935	0.214717	mmu:0	stable	XM_001004069
8.59053	9.0973	8.90275	8.98143	8.95061	8.22863	8.94209	0.216906	8.58962	0.510514	0.352474	0.331011	0.480158	0.472855	0.325272	mmu:0	stable
8.84717	9.42422	8.63582	9.252	9.21567	9.34087	9.04958	0.36199	9.27827	0.0885325	-0.228686	0.433527	0.362983	0.570813	0.243506	mmu:217708	stable	NM_173756	Lin52
10.6085	10.816	10.4313	10.7612	10.4486	10.5813	10.6849	0.172661	10.5149	0.0938333	0.169931	0.362691	0.440463	0.503463	0.298033	mmu:54380	stable	AF088884	Smarcal1
14.698	14.1873	14.6925	14.379	13.8213	14.207	14.5358	0.250473	14.0141	0.272687	0.521651	0.0989568	1.00455	0.208923	0.680015	mmu:11739	stable	NM_007450	Slc25a4
8.56839	9.05082	8.46846	8.81896	7.35902	8.25027	8.69368	0.261607	7.80465	0.63021	0.88903	0.0517327	1.28623	0.138209	0.859464	mmu:73804	stable	NM_134471	Kif2c
12.7065	12.3882	12.999	11.7795	12.9867	13.0615	12.5474	0.522587	13.0241	0.0528306	-0.47674	0.2298	0.63865	0.367095	0.435221	mmu:16440	stable	NM_080553	Itpr3
13.4991	13.7758	13.2627	13.6792	13.2744	13.5055	13.5891	0.22566	13.39	0.163444	0.199161	0.421289	0.37542	0.559238	0.252404	mmu:13191	stable	NM_007835	Dctn1
6.78924	6.36943	7.69544	5.82399	7.39723	7.87363	6.57934	0.789899	7.63543	0.336867	-1.0561	0.188557	0.724557	0.32001	0.494836	mmu:0	stable
8.02976	9.61234	8.53439	9.18233	6.62321	6.42126	8.85836	0.69847	6.52224	0.1428	2.33612	0.0117515	1.92991	0.0576226	1.23941	mmu:68520	stable	NM_026752	Zfyve21
11.9098	11.844	11.624	11.4799	11.5386	11.8413	11.734	0.19845	11.6899	0.214047	0.0440589	0.895642	0.0478656	0.932824	0.0302005	mmu:67070	stable	NM_025948	Lsm14a
11.8825	11.502	11.6949	11.5117	10.955	11.3461	11.6033	0.179889	11.1505	0.276553	0.452779	0.0510381	1.29211	0.137238	0.862526	mmu:73694	stable	NM_028611	2410091C18Rik
8.4031	7.64905	6.91544	7.71632	11.1414	10.9608	7.68268	0.608108	11.0511	0.1277	-3.36843	0.00181793	2.74042	0.025114	1.60008	mmu:0	down
15.1576	15.0941	14.7379	14.7379	14.7277	15.1075	14.916	0.225478	14.9176	0.268542	-0.00164519	0.948024	0.0231808	0.967088	0.014534	mmu:0	stable
6.78172	6.18199	6.91716	6.30113	9.63212	10.1863	6.54143	0.358601	9.9092	0.391851	-3.36777	0.000452015	3.34485	0.0159283	1.79783	mmu:0	down
10.0301	9.72981	9.77303	9.84662	9.49685	9.45361	9.80983	0.132537	9.47523	0.0305762	0.334599	0.0210893	1.67594	0.0811616	1.09065	mmu:67797	stable	NM_026382	Snrnp48
11.0947	11.4806	11.0614	11.2807	10.6131	11.4723	11.1877	0.193288	11.0427	0.607512	0.144995	0.567984	0.245664	0.688088	0.162356	mmu:230119	stable	NM_001163284	Zbtb5
14.1417	14.0393	13.6127	13.8011	13.3806	13.8582	13.9202	0.238169	13.6194	0.337724	0.300758	0.293012	0.533115	0.434995	0.361516	mmu:0	stable	AK195427
10.8074	9.88817	6.9353	9.5172	7.28922	8.4601	9.70268	1.65896	7.87466	0.827939	1.82802	0.336682	0.47278	0.477924	0.320641	mmu:0	stable
6.38539	7.29621	6.19127	7.39838	9.02755	8.84631	6.8408	0.617919	8.93693	0.128156	-2.09613	0.0104958	1.97898	0.0543023	1.26518	mmu:0	stable
9.44163	9.6873	9.8095	9.9422	9.21821	9.55115	9.7484	0.21287	9.38468	0.235424	0.363722	0.151252	0.820298	0.275431	0.559987	mmu:218639	stable	NM_172595	Arl15
11.1163	10.6059	10.6039	10.8543	11.4787	11.4773	10.7301	0.244304	11.478	0.000994733	-0.747967	0.020346	1.69152	0.0794436	1.09994	mmu:226026	stable	NM_153808	Smc5
9.15382	9.38198	9.10989	8.971	9.47195	8.91892	9.13186	0.170692	9.19543	0.391049	-0.0635756	0.855362	0.0678499	0.905946	0.0428976	mmu:19229	stable	NM_001162365	Ptk2b
8.50037	8.28729	8.1453	7.94904	7.41036	7.99296	8.21629	0.232476	7.70166	0.411957	0.514632	0.106022	0.974604	0.218517	0.660514	mmu:170731	stable	NM_133201	Mfn2
7.66973	7.63472	7.8225	6.30177	6.90443	6.96168	7.65222	0.708313	6.93305	0.0404801	0.719166	0.469595	0.328277	0.602995	0.219686	mmu:11641	stable	NM_001035532	Akap2
13.9689	12.9645	13.2936	13.549	13.5128	13.5682	13.4213	0.423898	13.5405	0.03913	-0.119203	0.776935	0.109615	0.851952	0.0695847	mmu:69221	stable	NR_030738	2410006H16Rik
6.56841	7.04917	6.96835	6.52908	6.1915	6.75569	6.76838	0.268113	6.4736	0.398943	0.294783	0.313815	0.503326	0.455278	0.341724	mmu:0	stable
12.6682	12.5574	12.6346	12.7031	11.8391	12.2967	12.6514	0.0622394	12.0679	0.323621	0.583515	0.0178563	1.74821	0.0733192	1.13478	mmu:17463	stable	NM_010817	Psmd7
5.93737	6.50138	6.87865	6.64453	10.1137	9.72216	6.57295	0.40019	9.91793	0.276867	-3.34498	0.000447544	3.34916	0.0159023	1.79854	mmu:0	down	XR_106099
6.95508	6.16215	7.85995	7.04592	10.948	9.63881	7.0005	0.694141	10.2934	0.925744	-3.29291	0.00747135	2.1266	0.0451387	1.34545	mmu:14204	down	NM_010215	Il4i1
12.0339	12.5358	12.4933	12.253	11.7967	12.0437	12.3732	0.232816	11.9202	0.174608	0.45295	0.0981666	1.00804	0.207872	0.682204	mmu:12343	stable	NM_007604	Capza2
8.80948	8.09658	10.0015	9.18834	9.68924	9.59917	8.99891	0.793449	9.6442	0.0636872	-0.645293	0.356608	0.447808	0.497264	0.303413	mmu:69534	stable	NM_027106	Avpi1
12.7092	12.7153	12.4104	12.6955	12.6909	12.8263	12.7023	0.148377	12.7586	0.09574	-0.0562534	0.348446	0.457865	0.489284	0.310439	mmu:13722	stable	NM_007926	Aimp1
6.76468	6.14619	5.51913	5.543	8.80436	9.44311	5.84459	0.590485	9.12374	0.451667	-3.27915	0.00294634	2.53072	0.0293322	1.53266	mmu:0	down
14.7902	14.8882	14.6139	14.8629	13.9653	14.5424	14.8265	0.123754	14.2539	0.408071	0.572654	0.0552291	1.25783	0.143655	0.84268	mmu:104457	stable	NM_001177601	0610010K14Rik
13.0072	13.1457	13.2266	12.569	12.0504	12.4149	13.0764	0.293077	12.2327	0.257773	0.843754	0.0376479	1.42426	0.113871	0.943585	mmu:108037	stable	NM_028230	Shmt2
7.83111	7.74151	7.31865	7.64996	6.51354	6.92409	7.69573	0.223685	6.71881	0.290303	0.976919	0.0119507	1.92261	0.058125	1.23564	mmu:67121	stable	NM_025979	Mastl
10.0942	10.2277	9.67801	9.85524	9.98464	10.1958	9.97473	0.245037	10.0902	0.149345	-0.115518	0.551703	0.258295	0.674795	0.170828	mmu:14007	stable	NM_001110229	Celf2
11.4273	11.6098	10.9094	11.2757	11.1354	11.4072	11.3515	0.297348	11.2713	0.192186	0.0802031	0.892569	0.0493582	0.931014	0.0310439	mmu:60364	stable	NM_021720	Donson
10.5535	9.68335	9.44163	10.0425	9.39627	9.5275	9.86291	0.483282	9.46189	0.0927943	0.401021	0.268392	0.571231	0.40941	0.387842	mmu:26433	stable	NM_011962	Plod3
7.08029	6.39364	7.41768	6.64314	10.2429	10.0325	6.86171	0.455268	10.1377	0.148766	-3.27598	0.000724191	3.14015	0.0189303	1.72284	mmu:66395	down	NM_001039959	Ahnak
10.764	10.9622	10.6495	10.9137	11.1603	11.3291	10.8389	0.142817	11.2447	0.119347	-0.405847	0.0237677	1.62401	0.0870949	1.06001	mmu:26356	stable	NM_011919	Ing1
11.0286	10.7823	10.4783	10.1081	11.555	11.6483	10.6303	0.397367	11.6016	0.0659814	-0.971321	0.0286269	1.54323	0.0969565	1.01342	mmu:22791	stable	NM_009584	Dnajc2
8.80246	8.75333	8.64464	9.23587	9.21669	8.42548	8.77789	0.259709	8.82109	0.559472	-0.0431955	0.908636	0.0416099	0.941208	0.0263145	mmu:0	stable
7.0664	6.05455	6.15237	5.8563	7.61559	6.63258	6.10346	0.536981	7.12409	0.695089	-1.02062	0.169433	0.771003	0.297449	0.526587	mmu:319636	stable	NM_176966	Fsd1l
12.9659	12.5668	12.4252	12.3101	13.1717	13.1273	12.496	0.285897	13.1495	0.031382	-0.653494	0.0534801	1.27181	0.140871	0.851177	mmu:14784	stable	NM_008163	Grb2
11.3931	11.3183	11.5194	11.5711	10.9633	11.1502	11.4562	0.115579	11.0567	0.132154	0.399513	0.0192578	1.71539	0.0767362	1.115	mmu:19070	stable	NM_025283	Mobkl3
9.83961	10.4244	9.69808	10.6991	9.03628	10.0242	10.132	0.474834	9.53024	0.698569	0.60176	0.245694	0.609605	0.384665	0.414917	mmu:12494	stable	NM_007646	Cd38
7.71405	7.34736	7.24959	8.01326	8.16615	7.76758	7.53071	0.3507	7.96686	0.281833	-0.436157	0.254128	0.594947	0.393763	0.404765	mmu:0	stable
8.73557	8.63186	8.55515	7.89085	7.53931	7.91884	8.59351	0.382225	7.72908	0.268366	0.864429	0.0792504	1.101	0.181221	0.741792	mmu:19646	stable	NM_009030	Rbbp4
7.26032	6.6711	7.07475	7.50326	8.16981	7.09472	7.16754	0.35115	7.63227	0.760204	-0.464732	0.297153	0.52702	0.438734	0.357798	mmu:0	stable	AK079976
9.31874	11.0452	11.7635	9.98735	11.0612	11.081	10.5163	1.08759	11.0711	0.0139401	-0.554841	0.542466	0.265628	0.667019	0.175862	mmu:53314	stable	NM_016767	Batf
5.71076	5.69905	6.95906	5.65551	7.31617	6.73083	5.7049	0.635757	7.0235	0.413893	-1.3186	0.116473	0.933773	0.23153	0.635393	mmu:0	stable
10.5016	10.2138	10.456	9.17869	10.1457	10.364	10.3349	0.618905	10.2549	0.154356	0.0800403	0.739239	0.131215	0.823433	0.0843717	mmu:226747	stable	NM_026375	Ahctf1
7.74185	6.74145	6.78429	6.88205	10.267	9.91069	6.83317	0.473301	10.0888	0.251924	-3.25566	0.00119567	2.92239	0.0219383	1.6588	mmu:78892	down	NM_030209	Crispld2
9.32884	9.48144	9.21709	9.21096	9.19626	9.54736	9.27297	0.126738	9.37181	0.248266	-0.0988464	0.686896	0.163109	0.784338	0.105497	mmu:14423	stable	NM_013814	Galnt1
11.8282	12.4217	12.4098	12.2249	11.5338	11.6925	12.3173	0.277043	11.6132	0.112205	0.704151	0.0464387	1.33312	0.129297	0.888411	mmu:66199	stable	NM_025417	Commd4
6.1047	5.88511	6.22604	5.66739	6.96417	6.3634	5.9949	0.24663	6.66379	0.424808	-0.668882	0.0565998	1.24719	0.145803	0.836234	mmu:75019	stable	NM_029145	Rnase10
8.65074	7.72571	7.86774	7.97187	8.27693	8.23588	7.91981	0.410412	8.25641	0.0290274	-0.336603	0.547075	0.261953	0.671168	0.173169	mmu:0	stable
13.6353	13.7803	13.5307	13.4991	13.8739	13.9558	13.583	0.126805	13.9149	0.0579265	-0.331881	0.0367191	1.43511	0.112072	0.950502	mmu:69171	stable	NM_026977	1810031K17Rik
11.8584	12.219	11.6298	12.0886	11.3827	11.7676	11.9735	0.259808	11.5751	0.272178	0.398393	0.176019	0.754441	0.305526	0.514952	mmu:67898	stable	NM_026441	Pef1
7.75295	8.31583	7.72197	8.26088	8.0001	7.15605	8.00692	0.319101	7.57808	0.596835	0.428841	0.284579	0.545797	0.42673	0.369847	mmu:64658	stable	NM_025578	Mrps25
17.0043	15.0549	14.8693	15.4829	16.1337	16.3308	15.2689	0.968968	16.2323	0.139409	-0.96336	0.436747	0.35977	0.573621	0.241375	mmu:0	stable
17.2358	17.1766	17.1065	17.1065	16.378	17.1249	17.1416	0.0624236	16.7514	0.528147	0.390149	0.157824	0.801826	0.283375	0.547639	mmu:546164	stable	XM_001479285	Gm5921
11.9748	11.7349	11.4062	11.8107	10.7034	11.0833	11.7728	0.238932	10.8933	0.268664	0.879458	0.0171929	1.76465	0.0715983	1.1451	mmu:66989	stable	NM_025888	Kctd20
12.5385	12.6434	12.5759	12.4346	11.7717	12.2604	12.5572	0.0872217	12.0161	0.345565	0.541104	0.0311475	1.50658	0.101705	0.99266	mmu:19179	stable	NM_008947	Psmc1
14.4522	13.7366	13.9168	13.2378	12.7725	13.2513	13.8267	0.501319	13.0119	0.338582	0.814829	0.110715	0.955792	0.223867	0.650009	mmu:66997	stable	NM_025894	Psmd12
8.76637	9.8119	9.36618	9.68085	10.6205	10.3951	9.52352	0.465836	10.5078	0.15939	-0.984301	0.0364694	1.43807	0.111533	0.952597	mmu:20482	stable	NM_011386	Skil
10.3734	11.4144	10.4379	10.971	9.74405	10.4086	10.7045	0.48983	10.0763	0.469918	0.628134	0.160312	0.795035	0.286319	0.54315	mmu:13860	stable	NM_007945	Eps8
7.12205	6.77644	7.05876	7.30134	7.44443	6.97945	7.09041	0.217879	7.21194	0.328787	-0.121532	0.534053	0.272416	0.65953	0.180766	mmu:0	stable	BC028266
11.3201	11.0063	10.8948	10.9303	11.0688	11.3847	10.9683	0.193831	11.2267	0.223357	-0.25846	0.340277	0.468168	0.481067	0.317795	mmu:19386	stable	NM_011240	Ranbp2
10.1965	9.30662	9.53446	8.93301	8.01906	8.31191	9.42054	0.530694	8.16549	0.207075	1.25506	0.0312908	1.50458	0.10201	0.991358	mmu:0	stable
16	15.8017	15.762	15.9459	16.1823	16.0476	15.8738	0.113672	16.115	0.0952707	-0.241137	0.066186	1.17923	0.16089	0.79347	mmu:0	stable
7.01413	6.00295	6.07709	5.4879	9.52886	9.00249	6.04002	0.6356	9.26567	0.3722	-3.22565	0.0034407	2.46335	0.0315454	1.50106	mmu:16408	down	NM_008400	Itgal
8.3933	8.38551	8.17784	8.19433	7.41969	7.97364	8.28992	0.117623	7.69666	0.3917	0.593258	0.0365129	1.43755	0.111624	0.952241	mmu:0	stable
6.64941	7.56	7.66417	7.98268	7.48023	7.13608	7.61208	0.572091	7.30815	0.24335	0.303932	0.741982	0.129607	0.825291	0.0833927	mmu:0	stable	XR_106193
6.72636	6.5944	7.77678	6.77904	10.6208	9.31921	6.7527	0.543995	9.97001	0.92037	-3.21731	0.00624797	2.20426	0.0414697	1.38227	mmu:72925	down	NM_175188	March1
10.3067	10.6156	11.1313	11.3504	11.0805	11.2339	10.8734	0.475941	11.1572	0.108509	-0.283808	0.442924	0.35367	0.579303	0.237094	mmu:66046	stable	NM_025316	Ndufb5
9.40439	8.4285	8.78059	9.25876	8.45331	8.02728	9.01968	0.447646	8.24029	0.301252	0.779381	0.11343	0.945273	0.227281	0.643436	mmu:56427	stable	NM_001199045	Tubd1
8.29351	6.08961	7.71329	8.08234	9.93529	10.0468	7.89782	0.999248	9.99103	0.0788355	-2.09322	0.0310554	1.50786	0.101565	0.993255	mmu:0	stable
9.79788	9.61877	9.69646	10.0953	10.3974	10.3921	9.74717	0.208769	10.3948	0.00371516	-0.647595	0.0193535	1.71324	0.0769757	1.11365	mmu:68229	stable	NM_001033139	AI846148
7.61472	6.31108	5.63796	7.64677	7.00013	8.93319	6.9629	0.995013	7.96666	1.36688	-1.00376	0.28876	0.539463	0.430656	0.365869	mmu:73149	stable	NM_153197	Clec4a3
11.5284	11.1502	11.6759	11.0797	10.5409	10.7935	11.3393	0.289121	10.6672	0.178614	0.672023	0.0398341	1.39974	0.117799	0.928858	mmu:20935	stable	NM_009298	Surf6
10.561	9.83902	10.181	9.79294	13.1554	13.2941	10.01	0.356496	13.2248	0.0980777	-3.21477	0.000319169	3.49598	0.014845	1.82842	mmu:52882	down	NM_029879	Rgs7bp
9.5562	9.35009	7.40499	9.12064	12.3785	12.505	9.23537	0.984858	12.4418	0.0894584	-3.20642	0.00836837	2.07736	0.0480454	1.31835	mmu:0	down
7.15028	6.67014	6.97248	6.71418	7.42261	6.58504	6.84333	0.225908	7.00382	0.592246	-0.160495	0.700539	0.154567	0.793879	0.100246	mmu:319758	stable	NM_001033536	Rfx7
10.5033	10.4391	10.8591	10.4061	10.6966	10.4162	10.4712	0.208749	10.5564	0.198261	-0.0851301	0.981379	0.00816344	0.987798	0.00533185	mmu:69806	stable	NM_001166503	Slc39a11
6.81814	5.86812	9.55154	6.15237	11.7597	8.58657	6.48525	1.68375	10.1731	2.24374	-3.68788	0.12577	0.900423	0.243458	0.613576	mmu:12481	stable	NM_013486	Cd2
8.97877	7.54331	7.73455	8.10836	11.2074	10.9886	7.92145	0.636517	11.098	0.154688	-3.17655	0.0033666	2.47281	0.0311757	1.50618	mmu:78892	down	NM_030209	Crispld2
7.76026	7.8196	7.68916	7.76526	11.241	10.6063	7.76276	0.053511	10.9237	0.44879	-3.16091	9.03149e-05	4.04424	0.0120007	1.92079	mmu:0	down
9.54142	9.67874	9.01935	9.36292	9.30606	10.2019	9.45217	0.285167	9.75399	0.633467	-0.301822	0.367095	0.435221	0.50767	0.294418	mmu:19366	stable	NM_009015	Rad54l
16.9192	17.254	16.8936	16.8202	16.738	17.1184	16.9064	0.192788	16.9282	0.268992	-0.0217584	0.825934	0.0830546	0.88621	0.0524631	mmu:0	stable
7.44808	6.64787	7.50469	8.06524	6.65527	6.9145	7.47639	0.583221	6.78489	0.183302	0.691499	0.228442	0.641223	0.365464	0.437155	mmu:69358	stable	NM_001162974	Lrrc51
9.51283	9.91435	10.2133	8.23934	10.246	9.80021	9.71359	0.869154	10.0231	0.315219	-0.309519	0.452918	0.343981	0.588124	0.230531	mmu:16835	stable	NM_010700	Ldlr
7.87095	7.61965	7.45175	7.47709	7.38122	7.51941	7.54837	0.192172	7.45031	0.097716	0.0980546	0.361695	0.441658	0.502498	0.298866	mmu:72723	stable	NM_178384	Zfp74
14.6949	14.9704	14.8702	14.8445	14.3397	14.4869	14.8573	0.113855	14.4133	0.104093	0.444027	0.0110681	1.95593	0.0559161	1.25246	mmu:217737	stable	NM_146036	Ahsa1
10.0664	10.0108	9.69857	9.96009	10.3998	10.5158	9.98546	0.162823	10.4578	0.0820268	-0.472348	0.0146244	1.83492	0.0653056	1.18505	mmu:20747	stable	NM_025287	Spop
13.1119	13.5527	13.2534	13.3704	13.2825	13.0072	13.3119	0.186523	13.1448	0.194688	0.167074	0.338816	0.470036	0.479626	0.319098	mmu:67203	stable	NM_023317	Nde1
8.03171	7.66692	7.46997	7.62194	10.549	10.9901	7.64443	0.238125	10.7695	0.311875	-3.12511	0.000163507	3.78646	0.012639	1.89829	mmu:0	down
12.1382	12.7756	12.7126	12.1574	12.6734	12.3406	12.435	0.345332	12.507	0.235343	-0.0719766	0.837145	0.0771995	0.894036	0.0486451	mmu:29876	stable	NM_013885	Clic4
7.05143	6.42105	7.83586	6.97541	10.5523	9.69452	7.01342	0.582229	10.1234	0.606543	-3.10999	0.00390567	2.4083	0.0332955	1.47761	mmu:72925	down	NM_175188	March1
12.1574	11.2347	11.9685	10.9586	12.4707	11.8198	11.6016	0.574358	12.1452	0.460295	-0.543632	0.29939	0.523763	0.440809	0.355749	mmu:216859	stable	NM_153788	Acap1
6.44927	8.22863	7.5863	7.11051	7.69385	7.33884	7.34841	0.751962	7.51634	0.251025	-0.167937	0.778676	0.108643	0.853258	0.0689195	mmu:0	stable
9.45479	9.72826	9.71335	9.45182	9.81938	9.70669	9.58407	0.154567	9.76303	0.0796826	-0.178963	0.219377	0.658809	0.355208	0.449517	mmu:20911	stable	NM_011503	Stxbp2
8.2398	8.94555	8.62572	9.36399	9.90988	9.33514	8.78563	0.477251	9.62251	0.406399	-0.836877	0.106287	0.973519	0.21882	0.659914	mmu:83925	stable	NM_032000	Trps1
11.6172	11.7801	11.6984	11.9542	11.4684	11.3369	11.7392	0.144091	11.4026	0.0930299	0.336607	0.0355281	1.44943	0.109869	0.959126	mmu:67773	stable	NM_026370	Myst1
9.97779	9.17181	9.50786	9.72948	9.11648	10.0697	9.61867	0.342189	9.59311	0.674055	0.0255574	0.993005	0.0030487	0.99533	0.00203305	mmu:71982	stable	NM_028035	Snx10
13.9442	14.3424	13.8074	14.195	13.5456	13.6822	14.0696	0.241235	13.6139	0.0966005	0.455655	0.0690865	1.16061	0.165716	0.780635	mmu:100504173	stable	XM_003085343	LOC100504173
7.19733	6.4686	7.06238	8.15869	5.8563	8.58176	7.12985	0.700259	7.21903	1.92719	-0.0891806	0.997934	0.000898319	0.99842	0.000686589	mmu:19016	stable	NM_011146	Pparg
7.23236	6.89442	6.58964	7.8269	6.43438	8.37424	7.06339	0.530249	7.40431	1.37169	-0.340923	0.726282	0.138895	0.812874	0.0899766	mmu:19016	stable	NM_011146	Pparg
6.63929	5.79365	6.51245	5.91222	6.11865	6.6464	6.21233	0.423364	6.38252	0.373179	-0.170189	0.661596	0.179407	0.76467	0.116526	mmu:0	stable
9.41191	9.70853	9.98586	9.67644	9.80442	9.53294	9.69248	0.234709	9.66868	0.191963	0.0238074	0.896358	0.0475186	0.933359	0.0299515	mmu:72807	stable	NM_001080941	Zfp429
9.72637	8.67304	8.89503	8.34405	10.971	10.2867	8.78404	0.58967	10.6288	0.483883	-1.8448	0.0246038	1.609	0.0886191	1.05247	mmu:667214	stable	NM_001114679	9930111J21Rik1
9.82079	9.44915	9.22176	9.51435	12.4584	12.6478	9.48175	0.247055	12.5531	0.133971	-3.07135	9.57323e-05	4.01894	0.0120007	1.92079	mmu:0	down
10.0992	9.96128	10.4364	9.92108	9.56229	9.45017	10.0303	0.234056	9.50623	0.0792863	0.524028	0.0287082	1.54199	0.0971256	1.01267	mmu:54484	stable	NM_018810	Mkrn1
11.7408	11.5025	11.5419	11.4114	11.3004	11.0262	11.5222	0.138956	11.1633	0.193952	0.35892	0.0448796	1.34795	0.126585	0.897619	mmu:66942	stable	NM_025860	Ddx18
12.9717	14.2698	13.511	13.4657	13.8808	13.3008	13.4884	0.535721	13.5908	0.410131	-0.102383	0.938291	0.0276624	0.961355	0.0171161	mmu:100529082	stable	NM_001199967	Gm11127
8.62095	7.88513	9.08661	8.28865	8.53957	7.66874	8.4548	0.509233	8.10416	0.615768	0.350644	0.475738	0.322632	0.607883	0.21618	mmu:110958	stable	NM_033079	D6Mm5e
6.95027	7.67103	7.46572	7.3377	7.88683	8.10188	7.40171	0.303441	7.99435	0.15206	-0.592641	0.0544498	1.264	0.14237	0.846582	mmu:0	stable
6.05369	6.76468	6.68147	6.55598	6.23514	6.25569	6.61872	0.318609	6.24541	0.014531	0.373311	0.324123	0.48929	0.466261	0.331371	mmu:30853	stable	AK171220	Mlf2
8.99859	9.23566	8.99237	9.01047	8.25347	8.97026	9.00453	0.117831	8.61186	0.506847	0.392664	0.131595	0.880762	0.250407	0.601353	mmu:15574	stable	NM_008316	Hus1
7.07305	6.3927	7.75282	6.93312	10.5443	9.57544	7.00308	0.559645	10.0599	0.685086	-3.05678	0.00418181	2.37864	0.0344185	1.46321	mmu:72925	down	NM_175188	March1
11.5405	11.3725	11.2948	11.388	11.2238	10.1313	11.3802	0.102818	10.6776	0.772513	0.702648	0.103496	0.985075	0.215064	0.667432	mmu:0	stable
12.2878	12.1244	12.1158	11.9636	12.1681	12.1693	12.1201	0.132469	12.1687	0.000799802	-0.0485978	0.668721	0.174755	0.770301	0.113339	mmu:110208	stable	NM_001081274	Pgd
10.502	10.7261	10.4745	10.8546	10.4415	10.9218	10.614	0.182513	10.6817	0.339605	-0.0676527	0.843223	0.0740573	0.897941	0.0467522	mmu:193670	stable	NM_145355	Rnf185
8.58147	9.37353	9.55688	8.95862	8.264	8.81421	9.16607	0.43634	8.5391	0.389059	0.626971	0.191104	0.71873	0.323115	0.490643	mmu:74149	stable	NM_198003	Zfp946
8.03291	8.85549	8.59863	8.82688	8.04226	7.9822	8.71275	0.381442	8.01223	0.0424681	0.700524	0.119451	0.922812	0.235442	0.628115	mmu:544752	stable	NR_002321	Tug1
7.10167	6.37645	8.56896	6.54468	6.16706	6.62173	6.82318	0.996754	6.39439	0.3215	0.428781	0.377799	0.422739	0.517397	0.286176	mmu:0	stable
11.7826	12.4841	12.2604	12.5065	11.979	12.3065	12.3723	0.336095	12.1427	0.231546	0.229533	0.691785	0.160029	0.78786	0.103551	mmu:17524	stable	NM_008621	Mpp1
16.8825	17.0043	16.7004	16.7603	17.0758	17.2914	16.8214	0.134892	17.1836	0.15242	-0.362199	0.0454495	1.34247	0.127507	0.894468	mmu:100039316	stable	XM_001472468	Gm9843
16.2448	16.3308	16.3896	16.063	15.8669	16.2114	16.2878	0.142371	16.0391	0.243545	0.248684	0.220145	0.657291	0.356007	0.448542	mmu:17319	stable	NM_010798	Mif
6.91217	7.00143	6.96027	7.45307	6.97065	6.20384	6.98085	0.250231	6.58724	0.542217	0.393609	0.175283	0.75626	0.304707	0.516117	mmu:0	stable	BC110427
5.63894	6.02153	6.636	6.52953	9.67801	8.9706	6.27553	0.463736	9.3243	0.500217	-3.04877	0.00160083	2.79565	0.0241893	1.61638	mmu:0	down	XR_106099
9.53715	9.71897	9.68335	10.4157	10.9821	9.3607	9.70116	0.392565	10.1714	1.14647	-0.470223	0.595327	0.225245	0.711569	0.147783	mmu:14537	stable	NM_173442	Gcnt1
16.698	16.7754	16.6207	16.7815	16.7415	16.6569	16.7367	0.0757008	16.6992	0.0598476	0.03751	0.767752	0.114779	0.845322	0.0729779	mmu:57294	stable	NM_027015	Rps27
9.2481	9.67922	9.09194	9.78511	9.47224	9.90704	9.46366	0.333571	9.68964	0.30745	-0.225977	0.447311	0.349391	0.583428	0.234013	mmu:68646	stable	NM_001085410	1110020G09Rik
13.3303	13.7327	13.9928	14.1399	13.4778	13.7291	13.8628	0.354897	13.6035	0.177723	0.259313	0.519439	0.284466	0.64651	0.189425	mmu:66117	stable	NM_025363	1110001J03Rik
10.2528	9.80886	9.69614	9.82118	12.8658	12.8562	9.81502	0.24525	12.861	0.00676675	-3.04597	8.65305e-05	4.06283	0.0120007	1.92079	mmu:0	down
8.68154	8.33174	7.79726	8.83219	8.31154	8.87285	8.50664	0.459547	8.59219	0.396903	-0.0855501	0.661992	0.179147	0.764865	0.116415	mmu:16561	stable	NM_207682	Kif1b
9.67922	10.3327	9.69793	11.0222	9.77978	10.0388	10.0153	0.636584	9.9093	0.183164	0.106032	0.601915	0.220465	0.716778	0.144615	mmu:225027	stable	NM_146083	Srsf7
8.74772	7.52911	7.46548	9.03713	9.27569	8.94585	8.13841	0.814512	9.11077	0.233236	-0.972357	0.213166	0.671282	0.348823	0.457395	mmu:13136	stable	NM_010016	Cd55
6.76135	7.70994	7.26073	7.56445	6.70024	7.08253	7.41259	0.419262	6.89139	0.270321	0.521202	0.266671	0.574024	0.407488	0.389885	mmu:233168	stable	NM_183167	AI987944
5.543	6.10519	6.57115	5.94353	7.41666	5.81236	6.02436	0.425319	6.61451	1.13441	-0.590152	0.382718	0.417121	0.521927	0.28239	mmu:269999	stable	NM_198424	Orai3
15.5271	15.1624	15.3905	15.4386	15.6853	15.6262	15.4146	0.155468	15.6557	0.041821	-0.241194	0.0793891	1.10024	0.181291	0.741623	mmu:0	stable
5.66231	5.80353	6.18346	7.00561	6.01572	5.51645	5.9935	0.602859	5.76608	0.353036	0.227414	0.451626	0.345221	0.587007	0.231357	mmu:76373	stable	NM_029584	Zfp773
6.61464	6.22231	7.32313	7.64419	5.78579	6.16117	6.96889	0.648874	5.97348	0.265438	0.995407	0.122253	0.912741	0.238956	0.621683	mmu:0	stable
12.8204	12.596	12.8251	12.5759	13.0006	12.6089	12.7082	0.137006	12.8048	0.276983	-0.0965557	0.559476	0.252218	0.681042	0.166826	mmu:17721	stable	AK142726	ND5
7.28415	5.45582	8.26768	7.71027	12.3675	9.98395	7.49721	1.21763	11.1757	1.6854	-3.6785	0.0268178	1.57158	0.0932038	1.03057	mmu:19734	stable	NM_011267	Rgs16
8.75886	9.20491	8.44527	9.27491	9.08569	9.04082	8.98188	0.390922	9.06325	0.0317227	-0.0813702	0.653232	0.184932	0.758374	0.120117	mmu:16155	stable	NM_008349	Il10rb
11.869	11.634	11.837	11.8418	12.4928	12.2035	11.8394	0.108551	12.3481	0.204584	-0.508694	0.0100809	1.9965	0.0529421	1.2762	mmu:19729	stable	NM_009057	Slc50a1
9.90326	10.2861	10.0086	10.1137	9.97471	9.98985	10.0611	0.163233	9.98228	0.0107096	0.0788546	0.47868	0.319954	0.610712	0.214164	mmu:0	stable
13.0986	12.9359	12.5778	12.8492	12.3653	12.584	12.8925	0.217813	12.4746	0.154613	0.41791	0.0913112	1.03948	0.1985	0.702239	mmu:57376	stable	NM_020618	Smarce1
5.81314	6.7838	6.51173	6.54973	6.61464	6.33023	6.53073	0.41863	6.47243	0.201111	0.0582941	0.867744	0.0616082	0.914653	0.0387434	mmu:70681	stable	NM_172405	Fam175a
12.5191	13.4125	12.8421	13.3008	11.685	12.0739	13.0714	0.414493	11.8794	0.275006	1.19201	0.0267275	1.57304	0.0930122	1.03146	mmu:52033	stable	NM_023209	Pbk
11.7268	11.7985	11.2117	11.425	10.7406	11.1055	11.5759	0.272457	10.923	0.257968	0.652884	0.0568959	1.24492	0.146341	0.834634	mmu:50850	stable	NM_016962	Spast
10.784	10.0789	10.2703	9.99846	10.3144	10.6838	10.1746	0.353002	10.4991	0.261175	-0.324492	0.494492	0.30584	0.62467	0.204349	mmu:18141	stable	NM_016714	Nup50
11.9002	12.6064	12.3769	12.4967	12.068	12.364	12.4368	0.311014	12.216	0.209359	0.220819	0.633266	0.198414	0.742194	0.129483	mmu:17524	stable	NM_008621	Mpp1
5.73936	5.75494	5.6232	6.52039	6.43897	5.84793	5.74715	0.411498	6.14345	0.417924	-0.396301	0.548805	0.260582	0.672486	0.172317	mmu:0	stable
7.14646	6.62321	7.72718	7.0571	10.6539	9.63463	7.10178	0.454149	10.1443	0.720758	-3.04251	0.00287946	2.54069	0.0290861	1.53632	mmu:72925	down	NM_175188	March1
11.095	11.3031	11.1832	11.3363	11.2948	10.4971	11.2432	0.111113	10.8959	0.56408	0.347243	0.265882	0.575312	0.406753	0.39067	mmu:56364	stable	NM_019831	Zmym3
9.47296	8.31191	9.23769	9.01696	10.0002	9.78344	9.12732	0.501183	9.89184	0.153293	-0.764516	0.0819794	1.0863	0.18551	0.731633	mmu:665610	stable	XR_105120	Gm7710
10.905	11.2352	10.9064	11.0599	10.941	11.4067	10.9831	0.156918	11.1738	0.32935	-0.190701	0.470542	0.327401	0.60375	0.219143	mmu:232989	stable	NM_144922	Hnrnpul1
7.70604	7.42806	7.73792	7.08069	7.55161	6.85336	7.56705	0.305231	7.20249	0.493737	0.364561	0.413329	0.383704	0.55129	0.25862	mmu:622935	stable	NM_001163615	Krtap20-2
10.2757	9.79788	9.97133	9.68647	10.8385	9.82649	9.8846	0.256874	10.3325	0.715621	-0.447908	0.334896	0.47509	0.476267	0.322149	mmu:27999	stable	NM_138587	Fam3c
9.65025	9.59181	9.62842	9.9581	9.29484	9.35383	9.63933	0.169035	9.32434	0.0417081	0.314995	0.0403632	1.39401	0.118736	0.925417	mmu:329384	stable	NM_178595	Ptrh1
10.3301	11.9368	11.2506	11.3236	9.57262	11.4014	11.2871	0.662562	10.487	1.29314	0.800091	0.388706	0.410379	0.527327	0.27792	mmu:216233	stable	NM_007706	Socs2
13.3773	13.6478	13.5871	13.7891	13.6544	13.8543	13.6175	0.171077	13.7543	0.141318	-0.136863	0.339662	0.468953	0.480418	0.318381	mmu:67872	stable	NM_001162855	Nsmce4a
9.16534	9.73742	9.26002	9.45645	8.57194	9.41943	9.35824	0.252722	8.99568	0.599265	0.362552	0.271917	0.565564	0.413178	0.383863	mmu:236930	stable	NM_146235	Ercc6l
7.9381	9.46261	9.12563	9.65564	8.55885	9.16501	9.29412	0.770065	8.86193	0.42862	0.432183	0.777288	0.109418	0.852142	0.0694879	mmu:17961	stable	NM_010874	Nat2
11.3947	11.4707	11.2277	11.7471	11.4385	11.5166	11.4327	0.216612	11.4775	0.0551684	-0.0448013	0.920436	0.0360066	0.949011	0.0227286	mmu:68268	stable	NM_026647	Zdhhc21
13.171	14.3529	14.0926	14.4483	14.8781	14.3381	14.2227	0.58319	14.6081	0.381839	-0.38538	0.274261	0.561836	0.415439	0.381493	mmu:18769	stable	NM_001164053	Pkig
11.6771	11.6248	12.0092	11.2639	11.6638	11.5479	11.6509	0.305133	11.6058	0.0819387	0.0451361	0.877865	0.0565725	0.920853	0.0358098	mmu:353258	stable	NM_181470	Ltv1
6.99038	6.47759	7.79454	7.20264	10.6631	9.61148	7.09651	0.545057	10.1373	0.743626	-3.0408	0.00437976	2.35855	0.0351619	1.45393	mmu:72925	down	NM_175188	March1
8.74713	8.3617	8.48669	9.30029	8.643	10.3851	8.61691	0.416422	9.51407	1.23188	-0.897163	0.270294	0.568164	0.41139	0.385747	mmu:319565	stable	NM_001005510	Syne2
10.0466	10.6397	10.6401	10.3576	9.60293	9.54549	10.4986	0.282871	9.57421	0.0406169	0.924407	0.0164338	1.78426	0.0697427	1.1565	mmu:112406	stable	NM_053208	Egln2
7.42086	7.37301	7.69451	7.66132	7.92079	7.71761	7.54109	0.163957	7.8192	0.143664	-0.278115	0.110349	0.957233	0.223591	0.650545	mmu:320208	stable	NM_177102	Tmem91
6.26322	6.04251	6.36414	7.57208	6.62787	5.93434	6.31368	0.68764	6.28111	0.490399	0.0325783	0.642733	0.191969	0.74972	0.125101	mmu:0	stable
8.01219	7.82888	7.96558	7.45148	7.46452	7.80871	7.89723	0.25423	7.63661	0.243382	0.260616	0.459962	0.337278	0.59447	0.22587	mmu:80748	stable	NM_030561	BC004004
7.81691	7.9972	9.06849	8.52439	8.2118	6.72846	8.26079	0.564295	7.47013	1.04888	0.790659	0.228598	0.640927	0.365619	0.436972	mmu:67512	stable	NM_026212	Agpat2
10.8843	11.1292	11.3852	11.2903	11.5711	10.8275	11.2097	0.219122	11.1993	0.525799	0.0104489	0.927956	0.0324725	0.954049	0.0204295	mmu:12370	stable	NM_009812	Casp8
11.6353	11.9992	12.0293	11.8671	13.1243	11.659	11.9332	0.17936	12.3916	1.0361	-0.458477	0.338342	0.470644	0.479396	0.319306	mmu:252972	stable	NM_145853	Tpcn1
7.22012	7.2095	6.70024	7.88246	8.70335	10.092	7.21481	0.484675	9.39767	0.981909	-2.18286	0.0185574	1.73148	0.0750958	1.12438	mmu:21416	stable	NM_001142920	Tcf7l2
8.40343	8.17854	8.68219	8.20825	7.59304	9.9998	8.30584	0.231938	8.79642	1.70183	-0.490578	0.601835	0.220523	0.716745	0.144635	mmu:22339	stable	NM_001025257	Vegfa
10.4907	11.0255	10.727	10.923	11.4581	11.2144	10.825	0.235705	11.3363	0.172325	-0.51123	0.0469356	1.3285	0.130267	0.885166	mmu:0	stable
7.81174	7.64609	7.41313	7.36283	8.10586	8.03544	7.52961	0.209143	8.07065	0.0497952	-0.541037	0.0318256	1.49722	0.103134	0.986597	mmu:19877	stable		Rock1
12.4387	12.3608	12.9542	12.4228	12.6085	12.5519	12.4308	0.275425	12.5802	0.0400237	-0.149458	0.870207	0.0603772	0.916115	0.0380498	mmu:381760	stable	NM_028358	Ssbp1
7.02522	6.30177	7.92079	6.99803	10.5178	9.55321	7.01163	0.663552	10.0355	0.682055	-3.02387	0.00679517	2.1678	0.0432665	1.36385	mmu:72925	down	NM_175188	March1
15.9407	16.0376	15.229	15.6373	15.7481	16.01	15.789	0.363841	15.8791	0.185157	-0.0900516	0.586689	0.231592	0.704258	0.152268	mmu:0	stable
7.08214	6.36227	7.81329	7.12833	10.5899	9.6323	7.10524	0.592766	10.1111	0.67715	-3.00587	0.00480119	2.31865	0.036552	1.43709	mmu:72925	down	NM_175188	March1
12.2164	12.0357	12.2291	11.8247	10.5856	11.2658	12.1261	0.189645	10.9257	0.480958	1.20033	0.0103162	1.98648	0.0536284	1.2706	mmu:0	stable
6.07575	6.02871	6.73891	6.96168	5.72206	7.0293	6.40733	0.470044	6.37568	0.92436	0.0316496	0.894163	0.0485834	0.931809	0.0306733	mmu:54614	stable	NM_018786	Prpf40b
10.6537	10.1703	9.96682	10.2505	13.0087	13.3817	10.2104	0.288139	13.1952	0.26379	-2.98484	0.000275809	3.55939	0.0144272	1.84082	mmu:77767	down	NM_029972	Ermn
11.3342	11.3475	11.1252	11.2268	11.9927	11.4623	11.2805	0.103989	11.7275	0.375018	-0.447005	0.0598041	1.22327	0.151085	0.820778	mmu:71728	stable	NM_027886	Stk11ip
8.44218	8.38286	8.47145	8.29278	8.95776	8.57081	8.41252	0.0788357	8.76429	0.273611	-0.351763	0.0502578	1.2988	0.135972	0.86655	mmu:0	stable
7.11924	6.3045	7.91833	6.96102	10.4987	9.54142	7.04013	0.66328	10.0201	0.676904	-2.97993	0.00698595	2.15577	0.0437718	1.35881	mmu:72925	down	NM_175188	March1
7.99165	7.40725	7.35262	7.46058	7.9459	8.08304	7.43392	0.295719	8.01447	0.0969757	-0.580555	0.11041	0.956993	0.223666	0.6504	mmu:0	stable
12.8669	12.5005	13.0241	12.4361	11.9919	12.2558	12.6837	0.284117	12.1239	0.186614	0.559861	0.0627423	1.20244	0.155861	0.807261	mmu:20935	stable	NM_009298	Surf6
9.9654	9.78884	9.51862	9.50896	9.23866	9.13631	9.65373	0.221844	9.18749	0.0723747	0.466247	0.0399313	1.39869	0.117935	0.928356	mmu:240263	stable	NM_173423	Fem1c
10.0456	9.92385	9.5855	10.0199	10.2537	10.0058	9.9719	0.212054	10.1298	0.175245	-0.157865	0.25144	0.599566	0.39114	0.407668	mmu:320806	stable	NM_177266	Gfm2
10.8346	10.3238	12.1585	10.8007	10.5855	10.912	10.8176	0.788025	10.7487	0.23087	0.0689442	0.663983	0.177843	0.766565	0.115451	mmu:217149	stable	NM_001085500	Cisd3
12.037	12.0722	12.2074	12.3659	12.2573	12.1952	12.1398	0.149492	12.2263	0.0439284	-0.0864472	0.650275	0.186903	0.75568	0.121662	mmu:80284	stable	NM_030252	BC003266
12.06	11.6139	12.0345	11.6258	11.9982	12.1217	11.8302	0.246991	12.06	0.0873419	-0.229806	0.297213	0.526933	0.438734	0.357798	mmu:16828	stable	NM_001136069	Ldha
6.49368	6.77787	7.4347	7.74998	8.41341	8.87111	7.10628	0.578821	8.64226	0.323646	-1.53598	0.028568	1.54412	0.0968615	1.01385	mmu:14102	stable	NM_007987	Fas
12.9727	13.09	13.5563	13.5707	12.4616	12.9392	13.3232	0.310995	12.7004	0.337761	0.622763	0.0959565	1.01793	0.205033	0.688177	mmu:66152	stable	NM_197979	Uqcr10
13.1439	13.1491	13.0524	13.2252	12.9797	13.1375	13.1465	0.0707213	13.0586	0.111589	0.0878962	0.306305	0.513846	0.447781	0.348935	mmu:66911	stable	NM_025839	Nudt16l1
7.03641	6.31515	7.89705	6.95584	10.5723	9.36039	6.99612	0.649756	9.96635	0.856954	-2.97022	0.0089087	2.05019	0.0496227	1.30432	mmu:72925	down	NM_175188	March1
10.0079	9.87066	10.7575	9.74565	9.23375	10.0429	9.93928	0.454207	9.63832	0.572147	0.300957	0.338856	0.469985	0.479645	0.31908	mmu:75686	stable	NM_029385	Nudt16
5.74055	5.92734	6.6711	6.29625	9.28271	8.82931	6.11179	0.412252	9.05601	0.320597	-2.94422	0.00102808	2.98797	0.021088	1.67596	mmu:0	down
7.07226	6.90299	7.42758	7.54089	6.43516	7.12163	7.24992	0.298535	6.7784	0.485409	0.471523	0.210513	0.676722	0.345614	0.461409	mmu:0	stable
12.0813	12.087	12.3186	11.7345	11.335	11.6706	12.0841	0.240771	11.5028	0.237273	0.581342	0.0564108	1.24864	0.14558	0.836898	mmu:66882	stable	NM_025824	Bzw1
9.37276	9.19298	9.48075	10.1	10.4173	10.1377	9.42676	0.393875	10.2775	0.197714	-0.850756	0.0736389	1.13289	0.172955	0.762068	mmu:20733	stable	NM_001082548	Spint2
10.1137	9.82862	10.2907	10.3496	10.0358	10.4242	10.2022	0.233919	10.23	0.274677	-0.0278021	0.711014	0.148122	0.801665	0.096007	mmu:14251	stable	NM_008027	Flot1
7.90867	7.41726	7.19446	7.40094	6.88607	7.81509	7.4091	0.303029	7.35058	0.656919	0.0585165	0.739571	0.13102	0.823704	0.0842289	mmu:269623	stable	NM_172991	C030048B08Rik
10.0599	10.7036	9.90586	10.6717	9.30887	9.58974	10.3658	0.411955	9.4493	0.198606	0.916504	0.0507197	1.29482	0.136741	0.864101	mmu:68366	stable	NM_026698	Tmem129
12.1037	12.4427	12.8549	12.5676	11.9629	11.9626	12.5052	0.311264	11.9628	0.000184308	0.542395	0.0859185	1.06591	0.191235	0.718433	mmu:69736	stable	NM_028334	Nup37
10.8336	10.4368	10.1876	10.5811	13.3918	13.5017	10.509	0.270207	13.4467	0.0776868	-2.93777	0.000139048	3.85683	0.0122848	1.91063	mmu:14531	down	NM_008103	Gcm1
9.23044	9.0971	9.15993	9.14393	9.37123	9.11977	9.15193	0.0552491	9.2455	0.177807	-0.0935732	0.372833	0.428486	0.512496	0.29031	mmu:66410	stable	NM_025547	Mterfd1
9.15946	8.55297	8.36758	8.47647	8.4557	7.66165	8.51472	0.355135	8.05868	0.561481	0.456047	0.182786	0.738056	0.313355	0.503963	mmu:50760	stable	NM_015796	Fbxo17
7.22624	6.31752	6.31838	6.78765	7.43555	7.03751	6.55301	0.436232	7.23653	0.281458	-0.683512	0.175464	0.755813	0.304922	0.515811	mmu:232157	stable	NM_145571	Mobkl1b
6.70389	7.06775	6.29477	6.46654	6.32141	6.36559	6.58522	0.334734	6.3435	0.0312405	0.241719	0.313326	0.504004	0.454804	0.342176	mmu:50877	stable	NM_016720	Neu3
11.1908	10.8502	10.6875	10.8705	10.4463	10.5831	10.8603	0.21061	10.5147	0.0967107	0.345617	0.0780013	1.1079	0.179364	0.746264	mmu:67014	stable	NM_025910	Mina
9.90174	10.4125	9.95676	10.5655	8.82362	9.14393	10.1846	0.329932	8.98377	0.226493	1.20087	0.0100038	1.99983	0.0526719	1.27842	mmu:622657	stable	XM_887100	Gm6340
11.3221	11.9098	12.1941	12.0564	12.0539	10.6817	11.9831	0.383658	11.3678	0.970274	0.615256	0.379398	0.420905	0.51907	0.284774	mmu:18824	stable	NM_019755	Plp2
7.56817	8.33795	7.27289	8.50482	7.93245	8.12769	7.95306	0.594201	8.03007	0.138058	-0.0770083	0.8202	0.0860804	0.882832	0.0541218	mmu:106585	stable	NM_001025572	Ankrd12
15.8905	16.2961	15.888	15.2857	14.9256	15.1957	15.8893	0.416397	15.0607	0.191003	0.828592	0.0733548	1.13457	0.172591	0.762981	mmu:17975	stable	NM_010880	Ncl
7.169	6.34609	7.84624	6.91381	10.4593	9.49152	7.0414	0.622037	9.97539	0.684302	-2.93399	0.00625803	2.20356	0.0414918	1.38204	mmu:72925	down	NM_175188	March1
8.1334	8.24395	7.84836	8.06408	8.12038	8.14134	8.09874	0.166747	8.13086	0.014823	-0.0321205	0.665145	0.177084	0.767475	0.114936	mmu:76612	stable	NM_001143755	Lrrc27
7.15322	6.78636	7.24765	6.83174	7.37705	6.80379	6.99248	0.229975	7.09042	0.405356	-0.0979358	0.745283	0.127679	0.827619	0.0821696	mmu:69440	stable	NM_027081	Fam116b
12.5748	13.073	12.6682	12.7947	12.2145	12.4689	12.7315	0.216513	12.3417	0.179868	0.389764	0.0726986	1.13847	0.171484	0.765775	mmu:19708	stable	NM_011262	Dpf2
10.5669	11.3732	11.3257	11.3972	11.4665	11.0031	11.3494	0.400343	11.2348	0.327685	0.114609	0.845378	0.0729493	0.899492	0.0460029	mmu:170787	stable	NM_199198	Hdac10
8.06715	5.63219	6.76375	6.39593	8.07205	7.61079	6.57984	1.01734	7.84142	0.326159	-1.26158	0.220155	0.657271	0.356007	0.448542	mmu:245386	stable	NM_172930	Fam70a
12.9601	12.6568	13.1177	13.0262	12.5727	12.8082	12.9931	0.199663	12.6904	0.166521	0.302683	0.207364	0.683266	0.34224	0.46567	mmu:70186	stable	NM_027342	Fam162a
14.3518	14.3131	14.3397	14.398	13.4991	14.0362	14.3458	0.0354637	13.7676	0.379757	0.57813	0.0248951	1.60389	0.0891215	1.05002	mmu:12468	stable	NM_007638	Cct7
8.63186	7.59861	8.22725	7.7454	11.3116	10.5084	7.98632	0.471351	10.91	0.567946	-2.92371	0.00267067	2.57338	0.0282041	1.54969	mmu:0	down	AK082974
9.14378	9.7726	9.65926	9.37323	8.1429	8.98916	9.51624	0.284012	8.56603	0.598396	0.950218	0.0515699	1.2876	0.138006	0.860103	mmu:100017	stable	NM_145554	Ldlrap1
11.9783	11.5161	11.2965	11.1074	10.8945	11.0457	11.4063	0.375037	10.9701	0.106921	0.436181	0.151512	0.819552	0.275736	0.559506	mmu:216963	stable	NM_001004144	Git1
8.45894	8.47563	7.89896	8.13281	7.36114	7.43811	8.29588	0.277637	7.39963	0.0544252	0.896251	0.0158934	1.79878	0.0683638	1.16517	mmu:75317	stable	NM_029249	4930547N16Rik
7.59441	7.77724	8.51395	6.68674	8.73285	7.78629	7.68583	0.751305	8.25957	0.669321	-0.573743	0.385687	0.413764	0.524581	0.280187	mmu:0	stable
7.10034	8.28469	6.98476	7.97773	6.76868	6.6695	7.53904	0.642647	6.71909	0.0701345	0.819944	0.14677	0.833364	0.269903	0.568792	mmu:30935	stable	NM_023141	Tor3a
12.1237	12.5748	12.224	12.4707	11.9365	12.1081	12.3473	0.209924	12.0223	0.121353	0.32503	0.120999	0.917217	0.237434	0.624457	mmu:230484	stable	NM_146144	Usp1
8.10586	8.12998	8.03171	7.51316	9.94557	5.93737	8.06878	0.291029	7.94147	2.83422	0.127316	0.997767	0.000970927	0.998308	0.000735664	mmu:20969	stable	NM_011519	Sdc1
9.94688	9.74093	9.49426	9.77331	12.7407	12.5854	9.75712	0.186454	12.663	0.109751	-2.90593	3.83915e-05	4.41577	0.0116213	1.93475	mmu:0	down
8.43268	8.15014	8.74928	8.82994	11.7393	11.2199	8.59098	0.311645	11.4796	0.367268	-2.88857	0.000483439	3.31566	0.0164209	1.7846	mmu:0	down
12.6272	13.016	12.6626	13.8969	12.7354	12.5324	12.8393	0.590831	12.6339	0.143532	0.205476	0.404312	0.393283	0.542718	0.265426	mmu:22260	stable	NM_009473	Nr1h2
14.2748	13.1482	14.0698	14.6904	15.8401	15.1283	14.1723	0.651704	15.4842	0.503349	-1.31194	0.0547822	1.26136	0.142956	0.844799	mmu:12655	stable	NM_009892	Chi3l3
9.9894	9.87269	9.62992	9.97726	10.423	10.2104	9.92498	0.166709	10.3167	0.150382	-0.391722	0.0332883	1.47771	0.10592	0.975023	mmu:0	stable
7.25235	7.53419	6.77242	7.0634	8.14363	7.42599	7.15787	0.320428	7.78481	0.507448	-0.626936	0.125483	0.901416	0.243261	0.613928	mmu:0	stable
10.0898	6.77682	9.58049	6.61078	10.9713	10.6553	8.17865	1.82679	10.8133	0.223396	-2.63464	0.137079	0.86303	0.257336	0.5895	mmu:242248	stable	NM_001033350	Bank1
8.10365	8.01651	8.41665	8.34664	8.31053	8.3504	8.22514	0.191183	8.33046	0.0281941	-0.105319	0.488727	0.310934	0.619847	0.207716	mmu:269514	stable	NM_172988	Fbxl4
13.1666	13.1049	12.9258	13.3345	12.3072	12.6962	13.1358	0.168774	12.5017	0.275048	0.634029	0.0221258	1.6551	0.0835147	1.07824	mmu:103742	stable	NM_025559	1810046J19Rik
7.22271	9.37882	9.4144	8.76524	6.95739	8.11029	9.07203	1.02595	7.53384	0.815224	1.53819	0.241995	0.616194	0.380972	0.419107	mmu:381286	stable	NM_201363	Serpinb3c
12.262	12.3646	11.9969	12.3613	12.2873	12.2145	12.3116	0.172902	12.2509	0.0514633	0.0607475	0.973181	0.0118065	0.983274	0.00732545	mmu:54638	stable	NM_138603	Ccdc22
8.03475	7.99492	7.62131	7.97364	7.51012	7.70368	7.98428	0.191581	7.6069	0.136867	0.377375	0.126494	0.897929	0.244347	0.611993	mmu:21665	stable	NM_172552	Tdg
6.44431	5.989	5.61272	6.85419	9.31813	8.88566	6.21666	0.539926	9.1019	0.305804	-2.88524	0.00250805	2.60066	0.0277424	1.55686	mmu:0	down
8.95189	8.93963	9.24645	8.90743	10.4409	9.19956	8.94576	0.15785	9.82023	0.877756	-0.874472	0.111969	0.950902	0.225145	0.647537	mmu:69660	stable	NM_027154	Tmbim1
8.38254	8.23634	8.73657	9.94408	8.49971	10.3623	8.55955	0.775124	9.43103	1.31709	-0.871474	0.498043	0.302734	0.628046	0.202009	mmu:109232	stable	NM_178653	Sccpdh
7.19151	8.22898	7.79775	8.27262	7.9376	7.68446	8.01337	0.502165	7.81103	0.178991	0.202336	0.880323	0.0553579	0.922174	0.0351869	mmu:232539	stable	NM_001081237	Klhdc5
8.09361	8.24064	8.06685	7.92819	8.18055	7.81138	8.08023	0.128047	7.99597	0.26104	0.0842635	0.591653	0.227933	0.708579	0.149612	mmu:666372	stable	XM_001479030	Gm8066
6.17919	6.14304	5.83815	6.62897	9.187	8.88772	6.16112	0.325882	9.03736	0.211623	-2.87624	0.000405066	3.39247	0.0157271	1.80335	mmu:0	down
16.0123	16.4413	16.1799	16.5192	16.1148	15.6725	16.3106	0.234289	15.8936	0.312755	0.416966	0.149956	0.824036	0.273827	0.562523	mmu:0	stable
7.51441	8.07992	7.65269	7.86616	7.85364	7.89506	7.75942	0.247728	7.87435	0.0292917	-0.114926	0.6332	0.198459	0.742163	0.129501	mmu:66730	stable	NR_033782	4921531C22Rik
12.1258	12.4627	12.6445	12.3769	11.5837	12.0424	12.4198	0.21556	11.8131	0.324399	0.606741	0.0512631	1.2902	0.137623	0.861308	mmu:54138	stable	NM_016843	Atxn10
6.1302	6.32253	6.20861	6.65616	6.78351	7.13212	6.26557	0.231727	6.95782	0.246498	-0.692244	0.0368861	1.43314	0.112337	0.949476	mmu:0	stable
6.79182	5.54059	6.02455	6.66365	7.61278	8.54935	6.3441	0.58271	8.08107	0.662259	-1.73696	0.0250517	1.60116	0.0894822	1.04826	mmu:233571	stable	NM_183168	P2ry6
15.6526	15.3631	14.8259	15.1436	15.4964	15.6201	15.2533	0.34928	15.5583	0.0874537	-0.304958	0.303851	0.51734	0.445018	0.351622	mmu:18148	stable	NM_008722	Npm1
12.0437	11.4113	11.6642	11.3675	11.9495	11.425	11.5377	0.310266	11.6872	0.370837	-0.14953	0.827914	0.0820146	0.887497	0.0518329	mmu:110006	stable	NM_010368	Gusb
7.57993	7.2516	6.9196	7.90867	7.4316	7.98775	7.41577	0.425458	7.70968	0.39326	-0.293913	0.460881	0.336411	0.595283	0.225276	mmu:242584	stable	NM_146254	Wdr78
7.58894	6.28848	6.81939	7.75628	6.24775	8.062	7.20417	0.684685	7.15488	1.28287	0.0492924	0.958782	0.0182803	0.974294	0.0113099	mmu:21391	stable	NM_011539	Tbxas1
11.2616	10.6172	10.6945	10.4945	10.6558	10.5244	10.6559	0.339914	10.5901	0.0929088	0.0657824	0.530773	0.275091	0.656929	0.182481	mmu:69663	stable	NM_027156	Ddx51
10.105	9.5839	10.0819	9.77303	10.7183	10.5199	9.92745	0.25189	10.6191	0.140279	-0.691688	0.0209322	1.67919	0.0807759	1.09272	mmu:71673	stable	NM_027859	Rnf215
8.16981	6.85419	6.99499	7.01342	6.66233	7.53785	7.00421	0.611952	7.10009	0.619089	-0.0958848	0.781048	0.107323	0.854822	0.0681243	mmu:214663	stable	NM_181328	Slc25a29
17.0381	17.2066	16.3754	16.9146	16.9712	17.1424	16.9764	0.359349	17.0568	0.121029	-0.0804485	0.562562	0.24983	0.683582	0.16521	mmu:20090	stable	NM_009093	Rps29
8.12573	7.61817	7.6548	7.87095	8.57564	8.54279	7.76288	0.233856	8.55921	0.0232293	-0.796335	0.0134514	1.87123	0.0621466	1.20658	mmu:14182	stable	NM_010206	Fgfr1
12.0171	12.6272	12.6492	12.6706	12.3689	12.1017	12.6382	0.316418	12.2353	0.188934	0.402873	0.365939	0.436592	0.50664	0.2953	mmu:26894	stable	NM_012003	Cops7a
17.4672	17.656	17.5785	17.656	17.0302	17.6164	17.6172	0.0892769	17.3233	0.414491	0.29393	0.237097	0.625074	0.375535	0.425349	mmu:0	stable
9.62378	9.35944	9.929	9.33038	8.83516	9.37599	9.49161	0.278794	9.10558	0.382421	0.386034	0.163173	0.787353	0.289804	0.537896	mmu:56075	stable	NM_019501	Pdss1
6.53993	5.59363	5.84582	6.17838	9.07227	8.69539	6.0121	0.410702	8.88383	0.266498	-2.87173	0.000983696	3.00714	0.0206025	1.68608	mmu:0	down
17.2593	17.3194	17.4672	17.254	17.3657	17.52	17.2893	0.0993692	17.4429	0.109131	-0.153518	0.252553	0.597648	0.392145	0.406554	mmu:16785	stable	NM_011029	Rpsa
16.9777	16.8913	17.0381	16.787	17.0659	17.2866	16.9345	0.109148	17.1762	0.156038	-0.241735	0.0759203	1.11964	0.176277	0.753803	mmu:0	stable
11.1325	11.0427	11.037	11.0419	11.0753	11.3142	11.0423	0.046045	11.1947	0.16891	-0.152468	0.180037	0.744639	0.310429	0.508038	mmu:19058	stable	NM_024459	Ppp3r1
8.21857	8.67282	8.5581	8.76784	9.40303	9.19332	8.61546	0.239703	9.29818	0.148285	-0.682718	0.0175931	1.75466	0.0726099	1.139	mmu:268706	stable	NM_178746	Slc38a9
16.6594	16.8779	16.629	16.3199	16.3871	16.7278	16.6442	0.229644	16.5575	0.240932	0.0867402	0.766237	0.115637	0.844187	0.0735614	mmu:0	stable
8.32935	7.37872	10.3175	8.97461	9.42558	9.43605	8.65198	1.23352	9.43081	0.00740566	-0.778832	0.502637	0.298746	0.632233	0.199123	mmu:19224	stable	NM_008969	Ptgs1
8.92531	8.72454	9.39991	8.62965	8.91063	9.24507	8.82493	0.34295	9.07785	0.236483	-0.252924	0.598731	0.222768	0.714544	0.145971	mmu:171429	stable	NM_134420	Slc26a6
13.6016	13.2918	13.4546	13.3069	13.4392	12.909	13.3807	0.145212	13.1741	0.374922	0.2066	0.287576	0.541247	0.429446	0.367092	mmu:69089	stable	NM_026936	Oxa1l
11.7552	12.0367	12.0109	11.7589	11.5678	11.616	11.8849	0.154363	11.5919	0.0340892	0.292978	0.0627822	1.20216	0.155861	0.807261	mmu:213827	stable	NM_145985	Arcn1
13.3264	12.1826	12.3005	12.6272	12.4078	12.3708	12.4638	0.513789	12.3893	0.0261241	0.0745553	0.598956	0.222605	0.714561	0.145961	mmu:11370	stable	NM_017366	Acadvl
8.53403	8.63663	8.58147	8.64077	8.8886	8.74814	8.60905	0.0506167	8.81837	0.0993193	-0.209314	0.0184981	1.73287	0.074996	1.12496	mmu:19877	stable	NM_009071	Rock1
12.3443	12.0109	12.8044	11.936	11.4566	11.8313	12.1776	0.395695	11.644	0.26497	0.533627	0.118825	0.925091	0.234533	0.629796	mmu:0	stable
5.93434	6.55649	5.97525	7.17187	9.15033	9.07091	6.26587	0.582283	9.11062	0.0561643	-2.84475	0.00349217	2.45691	0.0317181	1.49869	mmu:0	down
16.4395	16.3254	16.2747	16.4095	16.0862	16.2531	16.3674	0.0757831	16.1697	0.118004	0.197782	0.065341	1.18481	0.159622	0.796906	mmu:383712	stable	XM_357202	Gm13637
11.7989	11.5959	11.2246	11.4715	14.4279	14.3222	11.5337	0.240233	14.375	0.074784	-2.84134	9.90626e-05	4.00409	0.0120007	1.92079	mmu:0	down	AK080285
11.2041	11.5132	11.2744	11.261	11.1709	11.4034	11.2677	0.136813	11.2871	0.164361	-0.0194616	0.845111	0.0730863	0.899318	0.0460865	mmu:224647	stable	NM_001033279	D17Wsu92e
8.29856	8.78729	7.8858	8.2305	7.52317	7.85623	8.26453	0.371411	7.6897	0.235515	0.574831	0.108552	0.964364	0.221188	0.655239	mmu:14105	stable	NM_010178	Srsf10
6.39593	5.36537	6.77471	6.13123	7.87725	7.26719	6.26358	0.595989	7.57222	0.431381	-1.30864	0.0440722	1.35584	0.125173	0.902488	mmu:0	stable	XR_104984
8.96621	8.81731	8.46794	9.49048	11.97	11.4541	8.89176	0.424864	11.7121	0.364817	-2.82031	0.00145264	2.83784	0.0235082	1.62878	mmu:0	down
14.1865	13.84	13.9815	13.7015	13.6563	13.9323	13.9108	0.207181	13.7943	0.195173	0.116421	0.493793	0.306455	0.624264	0.204631	mmu:69072	stable	NM_026932	Ebna1bp2
8.66546	8.98636	8.05857	8.54663	8.30731	8.73461	8.60604	0.384899	8.52096	0.302145	0.0850836	0.89794	0.0467529	0.934742	0.0293082	mmu:0	stable
8.99338	8.63432	9.04851	8.57732	8.82482	8.55134	8.81385	0.241848	8.68808	0.193383	0.12577	0.564548	0.248299	0.685274	0.164136	mmu:668809	stable	XM_001003736	Gm9372
12.163	11.9703	12.0977	11.7831	11.7871	11.9953	12.034	0.167318	11.8912	0.147193	0.142829	0.469406	0.328451	0.602865	0.21978	mmu:66942	stable	NM_025860	Ddx18
12.5922	12.3315	12.301	12.6414	13.376	12.9275	12.4619	0.175113	13.1517	0.317143	-0.689869	0.0226385	1.64515	0.0846306	1.07247	mmu:234875	stable	NM_145607	Ttc13
10.8786	10.9735	10.7261	11.1557	11.0401	10.9552	10.926	0.179831	10.9977	0.0599885	-0.0716117	0.664529	0.177486	0.767147	0.115121	mmu:68310	stable	NM_026670	Zmym1
10.729	9.93144	10.5707	9.84591	10.1908	10.5572	10.2511	0.445545	10.374	0.259085	-0.122912	0.781189	0.107244	0.854895	0.0680871	mmu:19200	stable	NM_011193	Pstpip1
10.6059	10.5867	10.3729	10.4526	10.9183	10.7449	10.5196	0.111104	10.8316	0.122595	-0.311995	0.0296325	1.52823	0.0985483	1.00635	mmu:0	stable
12.722	12.7384	12.6668	12.5271	12.3873	12.8421	12.6944	0.0960372	12.6147	0.321569	0.0797509	0.77071	0.113109	0.847395	0.0719139	mmu:60365	stable	NM_025875	Rbm8a
9.50084	9.16327	9.42422	8.80797	10.6514	9.93377	9.29375	0.312784	10.2926	0.507434	-0.998831	0.0292605	1.53372	0.0978972	1.00923	mmu:232286	stable	NM_001081111	Tmf1
6.29426	6.38397	6.31408	6.02624	9.0452	9.19081	6.30417	0.15705	9.11801	0.102961	-2.81384	2.21692e-05	4.65425	0.0115193	1.93857	mmu:433586	down	NM_001004176	Maml3
6.09557	5.93024	5.71852	7.02197	6.60677	6.5968	6.0129	0.574702	6.60178	0.00704897	-0.588877	0.395152	0.403236	0.53414	0.272345	mmu:414075	stable	AK158865	BC049265
10.9303	11.6934	10.8611	11.3766	10.397	11.3024	11.1534	0.392134	10.8497	0.640239	0.303679	0.416825	0.380047	0.554715	0.25593	mmu:269224	stable	NM_080850	Pask
6.77904	6.5327	6.28898	6.54544	7.96696	6.94728	6.53907	0.200154	7.45712	0.72102	-0.918052	0.0565449	1.24761	0.145722	0.836474	mmu:0	stable
8.49272	8.63352	8.19379	8.67995	9.19731	8.47647	8.56312	0.219108	8.83689	0.509709	-0.273773	0.288003	0.540603	0.429805	0.366729	mmu:321000	stable	NM_001039488	4933421E11Rik
13.6874	13.4611	13.8958	13.608	13.9151	13.7477	13.6477	0.181259	13.8314	0.118357	-0.183729	0.311007	0.50723	0.452719	0.344172	mmu:14356	stable	NM_019502	Fxc1
7.03966	7.68383	7.66016	7.07136	10.5407	9.80319	7.36576	0.356296	10.172	0.521511	-2.8062	0.00130726	2.88364	0.0225923	1.64604	mmu:0	down	AK086865
15.1734	15.0426	15.2582	15.0805	15.1402	14.6345	15.1269	0.0967754	14.8874	0.357631	0.239582	0.215643	0.666265	0.351615	0.453933	mmu:0	stable
10.9595	10.8294	11.3582	10.7169	10.7382	10.9652	10.8944	0.279641	10.8517	0.160492	0.0427317	0.632252	0.19911	0.741373	0.129963	mmu:17874	stable	NM_010851	Myd88
5.97937	6.95221	6.80934	6.95869	10.0267	9.34599	6.88077	0.468784	9.68636	0.481358	-2.80559	0.00180819	2.74276	0.0251043	1.60025	mmu:0	down
5.48971	5.69278	6.58122	6.34572	9.07333	8.57282	6.01925	0.519337	8.82307	0.353913	-2.80382	0.00261199	2.58303	0.0280094	1.5527	mmu:68279	down	NM_026656	Mcoln2
8.02828	8.28826	8.23726	7.72023	7.4494	6.89914	8.13277	0.257993	7.17427	0.389096	0.958504	0.025228	1.59812	0.0898428	1.04652	mmu:98710	stable	NM_145510	Rabif
6.55124	7.82954	6.95027	7.86647	8.02976	6.92582	7.38991	0.654281	7.47779	0.780603	-0.0878866	0.779532	0.108166	0.853915	0.0685852	mmu:218311	stable	NM_001048204	Zfp455
9.74297	8.90174	9.38345	9.38047	10.3062	10.2573	9.38196	0.345151	10.2818	0.0345831	-0.899832	0.0230598	1.63714	0.08564	1.06732	mmu:0	stable
8.68463	8.62267	8.8754	8.51429	7.88966	7.07889	8.65365	0.151457	7.48427	0.573308	1.16938	0.0120733	1.91817	0.0584886	1.23293	mmu:54721	stable	NM_018793	Tyk2
7.36943	8.21801	7.87758	7.36067	7.25337	7.44975	7.6235	0.417981	7.35156	0.138858	0.271942	0.328574	0.483367	0.470429	0.327506	mmu:12286	stable	NM_007578	Cacna1a
11.5057	11.2802	10.9456	11.3578	14.0275	14.2098	11.319	0.237036	14.1187	0.128893	-2.79966	0.000107117	3.97014	0.0120007	1.92079	mmu:0	down
10.346	10.0701	9.7814	10.1627	13.0097	12.7679	10.1164	0.235554	12.8888	0.170955	-2.7724	0.000127633	3.89404	0.0120007	1.92079	mmu:0	down
11.6404	11.4696	11.1545	11.4164	14.1654	14.2491	11.443	0.201269	14.2073	0.0592061	-2.76424	5.35759e-05	4.27103	0.0120007	1.92079	mmu:210710	down	NM_181584	Gab3
6.89334	6.37886	5.67167	6.71922	6.78636	6.9308	6.54904	0.540124	6.85858	0.102131	-0.309543	0.338293	0.470708	0.479362	0.319336	mmu:0	stable
12.1679	12.2903	11.6353	12.3233	12.165	12.0492	12.2291	0.319644	12.1071	0.0818736	0.121994	0.991057	0.00390149	0.994072	0.00258238	mmu:216440	stable	NM_177614	Os9
13.1235	13.3342	13.063	13.8194	13.253	13.555	13.2289	0.34321	13.404	0.213551	-0.175129	0.813421	0.0896846	0.878198	0.0564076	mmu:55950	stable	NM_018772	Bri3
12.1798	11.6642	11.4034	11.598	12.0758	12.0806	11.6311	0.331334	12.0782	0.00341539	-0.447114	0.213913	0.669763	0.34961	0.456416	mmu:20019	stable	NM_009088	Polr1a
11.0649	10.7753	10.5567	10.606	13.5407	13.3649	10.6906	0.229401	13.4528	0.124288	-2.76215	0.000115422	3.93771	0.0120007	1.92079	mmu:0	down
10.9296	11.0499	11.0808	10.4376	11.0351	11.0092	10.9898	0.298468	11.0222	0.0183044	-0.0323735	0.545726	0.263025	0.670047	0.173895	mmu:18521	stable	NM_001103165	Pcbp2
10.6694	10.7408	10.7973	10.9002	11.7537	11.1511	10.7691	0.097433	11.4524	0.426078	-0.683318	0.02718	1.56575	0.0939048	1.02731	mmu:219022	stable	NM_001080949	Ttc5
8.97188	8.21933	8.16424	8.56954	8.09281	8.06959	8.39443	0.3731	8.0812	0.0164163	0.31323	0.226168	0.64557	0.362673	0.440484	mmu:13803	stable	NM_007930	Enc1
7.93245	8.44977	8.09859	8.38421	8.52061	8.15905	8.2414	0.242988	8.33983	0.255661	-0.0984346	0.593289	0.226734	0.70994	0.148779	mmu:218397	stable	NM_145452	Rasa1
6.65707	8.12439	7.55121	8.11186	8.66482	7.61559	7.83154	0.689925	8.1402	0.741919	-0.308667	0.434043	0.362467	0.571044	0.243331	mmu:11515	stable	NM_009624	Adcy9
8.35992	8.20633	8.50889	8.69948	11.8059	10.5618	8.4344	0.210581	11.1838	0.879764	-2.74944	0.00266301	2.57463	0.0281913	1.54988	mmu:11975	down	NM_016920	Atp6v0a1
5.84582	5.86394	5.51645	6.91007	8.81787	8.3788	5.85488	0.605443	8.59834	0.31047	-2.74346	0.00563639	2.249	0.0392098	1.4066	mmu:12524	down	NM_019388	Cd86
8.23264	8.51615	8.22113	9.08661	9.14224	8.59352	8.37439	0.405309	8.86788	0.388004	-0.493486	0.366033	0.43648	0.506733	0.295221	mmu:545366	stable	NM_001025575	Cfhr2
12.1349	11.6079	11.7471	11.6941	11.9729	12.5665	11.7206	0.233101	12.2697	0.419722	-0.549057	0.133548	0.874363	0.252531	0.597686	mmu:74479	stable	NM_028965	Snx11
11.724	11.4672	11.2398	11.4989	14.1743	14.2532	11.483	0.198112	14.2138	0.0557935	-2.73074	5.42606e-05	4.26552	0.0120007	1.92079	mmu:0	down
12.0653	10.8121	11.9905	11.0168	11.4397	11.7398	11.5036	0.648996	11.5898	0.212207	-0.0861479	0.822524	0.0848513	0.884509	0.0532976	mmu:68493	stable	NM_026742	Ndufaf4
11.7163	11.7181	11.5005	11.8533	14.5697	14.3161	11.7172	0.145921	14.4429	0.179358	-2.72571	3.36922e-05	4.47247	0.0115193	1.93857	mmu:0	down
8.0896	7.55052	6.97208	7.60427	8.23028	8.66504	7.57739	0.457547	8.44766	0.307425	-0.870267	0.0721671	1.14166	0.170667	0.767851	mmu:170829	stable	NM_177409	Tram2
10.4388	10.8193	10.8806	10.3775	10.6591	10.7049	10.629	0.257492	10.682	0.0323937	-0.0529301	0.798158	0.097911	0.86786	0.0615505	mmu:56336	stable	NM_019835	B4galt5
11.5121	11.8418	11.5771	11.9475	12.1067	11.9011	11.7095	0.208369	12.0039	0.145412	-0.294451	0.166801	0.777802	0.294003	0.531648	mmu:0	stable
8.54279	6.9214	7.76118	6.36296	6.6586	6.95906	7.34129	0.95584	6.80883	0.21246	0.532459	0.46138	0.335942	0.595802	0.224898	mmu:0	stable
9.73501	8.74685	9.20882	8.83881	12.041	11.4186	9.02382	0.448637	11.7298	0.440115	-2.70602	0.00255771	2.59215	0.0278072	1.55584	mmu:56193	down	NM_019549	Plek
11.4522	11.7302	11.7898	12.0152	11.3549	11.6597	11.76	0.231662	11.5073	0.215513	0.252667	0.291362	0.535568	0.433475	0.363036	mmu:52830	stable	NM_026383	Pnrc2
13.3555	13.215	14.0789	13.9478	13.4757	13.6723	13.6517	0.427598	13.574	0.13904	0.0776615	0.828849	0.0815248	0.88799	0.0515919	mmu:68512	stable	NM_001134646	Tomm5
12.7281	11.9114	11.909	11.7885	11.9967	11.9988	11.9102	0.433058	11.9977	0.00148412	-0.0874698	0.803003	0.0952827	0.871025	0.0599695	mmu:74198	stable	NM_023742	Dtx2
10.5613	11.0262	11.1617	10.802	10.5134	10.339	10.9141	0.263405	10.4262	0.123277	0.487843	0.087106	1.05995	0.19274	0.715029	mmu:72826	stable	NM_176836	Fam76b
7.67192	5.96383	7.05444	6.51445	7.20641	7.61928	6.78445	0.731598	7.41285	0.291945	-0.628401	0.338416	0.470549	0.479464	0.319244	mmu:26420	stable	NM_207692	Mapk9
8.88736	9.56683	9.06081	9.0555	8.72438	8.86665	9.05815	0.294052	8.79552	0.1006	0.262636	0.197452	0.704538	0.33078	0.480461	mmu:217653	stable	NM_172578	C79407
6.89211	7.73455	8.22194	8.42064	8.70243	9.86118	7.97824	0.680825	9.28181	0.819356	-1.30357	0.0780591	1.10758	0.179475	0.745997	mmu:26930	stable	XR_035714	Ppnr
6.9977	6.44712	6.98616	6.44122	7.32354	6.74437	6.71664	0.316293	7.03395	0.409537	-0.317308	0.346254	0.460606	0.487278	0.312223	mmu:116871	stable	NM_001171054	Mta3
11.3504	11.1279	9.71928	11.0475	13.9423	13.6037	11.0877	0.739178	13.773	0.239432	-2.68529	0.00629136	2.20126	0.0416082	1.38082	mmu:0	down
12.8824	12.6894	12.9204	12.2083	12.3562	12.7646	12.7859	0.327233	12.5604	0.288761	0.225454	0.698518	0.155822	0.792698	0.100892	mmu:53333	stable	NM_001109748	Tomm40
8.94555	9.70752	10.1132	9.88817	9.24046	9.11488	9.79784	0.506666	9.17767	0.0887965	0.620175	0.27219	0.565127	0.413492	0.383533	mmu:14296	stable	NM_008043	Frat1
10.7816	10.6236	11.0564	10.2347	10.1892	10.7599	10.7026	0.343176	10.4746	0.403493	0.228079	0.556173	0.25479	0.678542	0.168423	mmu:26413	stable	NM_001038663	Mapk1
10.5935	10.5327	11.0376	10.8116	10.0143	10.39	10.7026	0.229552	10.2022	0.265682	0.500416	0.0590359	1.22888	0.150068	0.823711	mmu:99349	stable	NM_026992	Dnajc24
9.00889	8.58302	8.45894	8.58241	8.42622	8.40063	8.58271	0.24089	8.41343	0.0180988	0.169286	0.247125	0.607084	0.386348	0.413021	mmu:24086	stable	NM_001112705	Tlk2
13.6851	13.5755	13.5238	13.3719	13.3599	13.2182	13.5497	0.130198	13.2891	0.100172	0.260613	0.0793859	1.10026	0.181291	0.741623	mmu:434632	stable	NM_001008551	BC085271
12.0891	12.6858	12.5583	12.4724	12.0653	11.9285	12.5153	0.256934	11.9969	0.0967794	0.518452	0.0825005	1.08354	0.186254	0.729894	mmu:72726	stable	NM_178385	Tbcc
10.9942	12.4465	11.2694	11.367	11.4186	11.1367	11.3182	0.63801	11.2777	0.199368	0.0405177	0.645319	0.190225	0.751659	0.123979	mmu:0	stable
8.06589	8.69781	7.92723	8.32462	10.979	10.7726	8.19526	0.338682	10.8758	0.145932	-2.68052	0.000558398	3.25306	0.0172646	1.76284	mmu:0	down
13.4841	13.4408	13.6309	13.6068	13.7037	13.6711	13.5455	0.0925487	13.6874	0.0230973	-0.141944	0.104504	0.980866	0.216379	0.664784	mmu:12017	stable	NM_001171739	Bag1
13.1042	12.8217	12.642	12.8535	13.1421	13.3468	12.8376	0.190249	13.2444	0.14479	-0.406836	0.0670194	1.1738	0.162276	0.789747	mmu:71901	stable	NM_001159583	2310028H24Rik
12.6811	12.4882	12.3494	12.5324	15.3014	15.0698	12.5103	0.136633	15.1856	0.163795	-2.6753	2.7953e-05	4.55357	0.0115193	1.93857	mmu:0	down	AK146780
11.0882	11.2699	10.7899	10.9452	10.6938	10.1276	11.0167	0.204606	10.4107	0.400396	0.606001	0.0572318	1.24236	0.147017	0.832633	mmu:81910	stable	NM_024281	Rrbp1
11.9539	11.8976	11.7752	11.6754	12.069	11.4286	11.8364	0.124806	11.7488	0.452843	0.087636	0.741728	0.129755	0.825111	0.0834877	mmu:71890	stable	NM_027985	Mad2l2
10.782	11.149	10.5199	10.9716	10.5236	10.5132	10.8768	0.269325	10.5184	0.00738186	0.358409	0.170376	0.768592	0.298481	0.525084	mmu:56030	stable	NM_018872	Tmem131
12.5196	12.8713	12.8528	12.7126	12.4088	12.1158	12.7827	0.162573	12.2623	0.207224	0.520409	0.0345374	1.46171	0.108054	0.966361	mmu:231874	stable	NM_177682	Ccz1
12.9669	13.3674	13.058	13.3628	12.8078	13.1304	13.2104	0.206963	12.9691	0.228109	0.241234	0.298536	0.525004	0.440032	0.356516	mmu:17449	stable	NM_008618	Mdh1
11.6791	11.241	11.6731	11.7626	12.3463	12.3587	11.6761	0.235524	12.3525	0.0087666	-0.676481	0.012429	1.90556	0.0594419	1.22591	mmu:28071	stable	NM_172253	Twistnb
8.80207	9.31569	8.85572	9.34317	8.82704	8.90057	9.0857	0.290031	8.86381	0.0519876	0.221896	0.380487	0.419661	0.519938	0.284049	mmu:66789	stable	NM_024178	Alg14
9.41046	8.50224	8.90174	8.89243	11.9723	11.157	8.89708	0.372371	11.5647	0.576481	-2.66757	0.00214303	2.66897	0.0262792	1.58039	mmu:12047	down	NM_007536	Bcl2a1d
11.6213	11.5619	10.9656	11.8178	10.7474	10.7708	11.5916	0.367376	10.7591	0.0165751	0.832554	0.0565145	1.24784	0.145708	0.836515	mmu:52502	stable	NM_025821	Carhsp1
11.2811	11.0585	11.5525	11.0123	12.0768	11.7939	11.1698	0.247241	11.9353	0.200038	-0.765535	0.0256929	1.59019	0.0906784	1.0425	mmu:76824	stable	NM_029759	Fam54b
15.833	16.1641	16.1192	16.0026	15.9767	16.1168	16.0609	0.147745	16.0467	0.0990735	0.0141912	0.893269	0.0490178	0.93135	0.030887	mmu:18245	stable	NM_008753	Oaz1
12.1165	12.5109	12.2168	12.3483	12.3303	12.3424	12.2826	0.170661	12.3364	0.00857012	-0.053814	0.779984	0.107914	0.854235	0.0684224	mmu:101358	stable	NM_133940	Fbxl14
10.5008	10.0733	10.4999	8.99384	10.1247	10.3805	10.2866	0.711162	10.2526	0.180894	0.0339633	0.684546	0.164598	0.782574	0.106475	mmu:226747	stable	NM_026375	Ahctf1
6.49409	6.60767	7.61747	6.29781	6.22688	7.19632	6.55088	0.589535	6.7116	0.685501	-0.160719	0.94	0.0268722	0.96236	0.0166626	mmu:0	stable
9.66207	10.3569	10.0471	10.2733	9.91489	9.78486	10.1602	0.310747	9.84987	0.0919439	0.310319	0.376588	0.424133	0.516198	0.287184	mmu:76295	stable	NM_029570	Atp11b
8.22385	6.75297	7.60295	7.91069	10.8859	9.95896	7.75682	0.632755	10.4224	0.655425	-2.6656	0.00716374	2.14486	0.0441962	1.35461	mmu:246746	down	NM_145634	Cd300lf
6.42645	7.48791	6.59339	7.37301	8.14236	8.31468	6.9832	0.537876	8.22852	0.121847	-1.24532	0.036471	1.43805	0.111533	0.952597	mmu:0	stable
10.4507	10.4074	9.99271	10.3264	9.84343	9.56426	10.3669	0.207551	9.70385	0.197401	0.663061	0.0292449	1.53395	0.0978806	1.0093	mmu:246257	stable	NM_027136	Ovca2
13.3045	13.0549	13.2037	13.0772	13.2918	13.063	13.1405	0.116471	13.1774	0.16176	-0.036953	0.884476	0.0533139	0.92537	0.0336847	mmu:0	stable
8.14687	8.16144	8.11326	8.62298	10.7001	10.9346	8.15416	0.242068	10.8174	0.165794	-2.66322	0.000196439	3.70677	0.0134164	1.87237	mmu:0	down
7.75855	7.11593	7.73614	7.40858	10.3855	10.0721	7.57236	0.304621	10.2288	0.221565	-2.65645	0.000389123	3.40991	0.0156199	1.80632	mmu:0	down
9.25534	9.23412	9.2512	9.66802	8.7043	8.87965	9.25327	0.210764	8.79198	0.123997	0.461294	0.0284207	1.54636	0.0965572	1.01522	mmu:234678	stable	NM_145604	D230025D16Rik
11.1611	11.1539	11.3651	10.9282	10.5984	10.3769	11.1575	0.178491	10.4877	0.156624	0.669831	0.0114441	1.94142	0.0567898	1.24573	mmu:224907	stable	NM_144858	Dus3l
7.20826	7.56971	7.48358	8.09572	10.4419	9.91303	7.52664	0.371132	10.1775	0.37397	-2.65082	0.00130081	2.88579	0.0225535	1.64679	mmu:63830	down	NR_001461	Kcnq1ot1
11.1832	12.0625	11.9435	12.1557	11.146	11.4522	12.003	0.443898	11.2991	0.216504	0.703885	0.195385	0.709108	0.328249	0.483796	mmu:74252	stable	NM_028840	Armc1
11.0574	11.0126	11.0799	11.2423	10.5884	10.769	11.0686	0.100143	10.6787	0.127756	0.389937	0.0108614	1.96412	0.0553541	1.25685	mmu:67900	stable	NM_026443	Mtfp1
7.41604	7.68643	8.13785	7.58552	7.17341	6.94099	7.63598	0.308472	7.0572	0.164341	0.578781	0.0550942	1.25889	0.143506	0.84313	mmu:0	stable
13.1594	12.8442	13.0139	13.2786	13.2252	13.0398	13.0867	0.187564	13.1325	0.131144	-0.0458607	0.71948	0.142981	0.807757	0.0927195	mmu:67707	stable	NM_026591	Mrpl24
13.1754	12.8789	13.023	13.599	12.528	12.5654	13.0992	0.31113	12.5467	0.0264549	0.55254	0.0561516	1.25064	0.145236	0.837926	mmu:22042	stable	NM_011638	Tfrc
5.7565	6.43568	6.23572	6.66631	8.82931	9.13525	6.3357	0.387002	8.98228	0.216328	-2.64658	0.000887985	3.05159	0.0199732	1.69955	mmu:0	down
10.2919	10.6792	11.0529	10.7391	9.96254	10.0181	10.7092	0.312324	9.99033	0.0393036	0.718849	0.0406402	1.39104	0.119135	0.923959	mmu:28028	stable	NM_178603	Mrpl50
11.9222	11.8353	11.553	11.7702	14.514	14.3445	11.8028	0.157611	14.4293	0.119905	-2.6265	3.28284e-05	4.48375	0.0115193	1.93857	mmu:0	down
10.7443	10.4532	10.4736	10.4681	10.5112	10.6981	10.4709	0.139948	10.6046	0.132111	-0.133764	0.590497	0.228782	0.707746	0.150123	mmu:14000	stable	NM_001130149	Drosha
11.345	10.7706	11.2912	10.755	11.3051	11.2012	11.0309	0.321419	11.2531	0.0734825	-0.22227	0.431092	0.36543	0.568508	0.245263	mmu:21767	stable	NM_011573	Tex264
8.31656	8.65074	8.02393	8.42154	8.50016	8.48817	8.36905	0.260105	8.49416	0.00847952	-0.125114	0.509967	0.292458	0.638669	0.194724	mmu:268936	stable	NM_001081315	Brpf3
9.4016	8.10659	9.24785	8.48669	9.1811	8.28371	8.86727	0.616716	8.7324	0.634551	0.134866	0.891352	0.0499507	0.930087	0.0314765	mmu:80291	stable	NM_030259	Rilpl2
8.15327	8.58147	8.36713	8.16079	7.68078	7.53835	8.26396	0.203029	7.60957	0.100709	0.654392	0.0111785	1.95162	0.0561357	1.25076	mmu:0	stable
12.514	12.3606	12.3227	12.3528	12.5574	11.858	12.3567	0.0858972	12.2077	0.494547	0.148927	0.466548	0.331103	0.600336	0.221606	mmu:21843	stable	NM_009383	Tial1
11.0052	10.372	10.8308	10.571	10.6178	9.77057	10.7009	0.279519	10.1942	0.599053	0.506714	0.207795	0.682366	0.342806	0.464951	mmu:70461	stable	NM_173863	Crtc3
11.8093	12.6868	12.06	12.4684	12.3111	9.88778	12.2642	0.395263	11.0994	1.71352	1.16478	0.221277	0.655064	0.357157	0.447141	mmu:0	stable	XR_106070
16.8863	16.3896	17.254	17.1606	16.0285	17.1688	17.0235	0.388123	16.5987	0.806291	0.424808	0.515404	0.287852	0.643175	0.191671	mmu:12925	stable	NM_007763	Crip1
12.0998	12.6188	12.3071	12.7294	11.3742	11.4712	12.463	0.288152	11.4227	0.0685462	1.04027	0.00960465	2.01752	0.0515495	1.28778	mmu:0	stable
8.99985	8.98318	8.89972	9.23734	7.37346	8.50842	8.99152	0.144988	7.94094	0.802543	1.05057	0.0403006	1.39469	0.118628	0.925814	mmu:67664	stable	NM_026301	Rnf125
10.0157	9.83075	9.38141	9.74284	9.19561	9.51391	9.7868	0.266322	9.35476	0.225073	0.432043	0.155856	0.807275	0.28077	0.55165	mmu:69976	stable	NM_175154	Galk2
11.2896	11.2126	11.8326	11.8076	11.4258	11.4896	11.5486	0.330158	11.4577	0.0451238	0.0909314	0.769435	0.113828	0.846498	0.0723742	mmu:66320	stable	NM_025486	Tmem208
9.28329	9.4676	9.67268	9.57178	8.85659	9.47675	9.51969	0.166308	9.16667	0.438519	0.353017	0.217533	0.662475	0.353463	0.451657	mmu:218639	stable	NM_172595	Arl15
8.88885	8.54562	9.4102	8.90795	9.2031	9.36311	8.8984	0.356024	9.28311	0.113141	-0.384702	0.272728	0.56427	0.413897	0.383108	mmu:0	stable
10.4146	10.6028	10.0701	10.5006	10.9949	10.8851	10.4576	0.231115	10.94	0.0776295	-0.482461	0.0370924	1.43072	0.112732	0.947951	mmu:56422	stable	NM_019702	Hbs1l
8.37991	7.5607	7.80754	7.91214	8.10737	8.25813	7.85984	0.343136	8.18275	0.1066	-0.322909	0.363813	0.439122	0.504378	0.297244	mmu:0	stable	BC145902
12.9784	12.7615	13.4381	12.898	12.9927	13.0702	12.9382	0.293383	13.0315	0.0547862	-0.093272	0.957753	0.0187463	0.973624	0.0116085	mmu:79044	stable	NM_023260	Mrps34
7.86146	7.05582	7.12856	7.04072	7.87314	8.41745	7.09219	0.395081	8.14529	0.384892	-1.05311	0.0619897	1.20768	0.154493	0.811091	mmu:52398	stable	NM_001009818	Sept11
14.4806	14.3073	14.5657	14.3185	14.1597	14.1065	14.3995	0.126332	14.1331	0.0376224	0.266484	0.0413968	1.38303	0.120415	0.919321	mmu:15452	stable	NM_013556	Hprt
12.9883	12.931	12.3775	12.9247	12.9085	13.1177	12.9278	0.286683	13.0131	0.147893	-0.0852659	0.406909	0.390503	0.545261	0.263395	mmu:76737	stable	NM_029720	Creld2
8.15976	8.65305	8.04817	8.58015	7.81509	7.35124	8.36995	0.30093	7.58317	0.327996	0.786786	0.0434959	1.36155	0.124154	0.90604	mmu:70315	stable	NM_027382	Hdac8
12.4928	14.6772	12.9038	12.4292	14.0789	13.9172	12.6983	1.05546	13.998	0.11431	-1.29971	0.33318	0.47732	0.474758	0.323527	mmu:216864	stable	NM_145137	Mgl2
13.5331	13.6428	13.5615	13.8482	13.3767	13.3342	13.6021	0.142361	13.3554	0.0300194	0.246708	0.053808	1.26915	0.141212	0.850129	mmu:20280	stable	NM_011327	Scp2
6.26156	6.62173	6.36559	6.99347	6.14488	6.70182	6.49366	0.325866	6.42335	0.393816	0.0703053	0.669083	0.17452	0.770526	0.113213	mmu:74868	stable	NM_175212	Tmem65
5.71453	6.29906	6.10519	5.67167	9.00637	8.05405	5.90986	0.304856	8.53021	0.673397	-2.62035	0.00222795	2.6521	0.0267605	1.57251	mmu:622935	down	NM_001163615	Krtap20-2
11.0771	7.45019	8.9389	7.64905	11.0137	8.4872	8.29398	1.66826	9.75043	1.78648	-1.45645	0.545027	0.263582	0.669394	0.174318	mmu:630322	stable	BC092269	LOC630322
11.072	10.6134	11.3145	10.649	8.88429	9.93693	10.8605	0.339584	9.41061	0.744332	1.44989	0.0216663	1.66422	0.0822832	1.08469	mmu:66566	stable	NM_025636	Ntpcr
11.6448	9.8922	11.2458	10.4185	12.7641	11.4855	10.8322	0.792071	12.1248	0.904114	-1.29265	0.136142	0.866009	0.256019	0.591727	mmu:22248	stable	NM_011676	Unc119
7.90526	7.75139	6.74145	7.69803	6.02546	7.24156	7.72471	0.529066	6.63351	0.859912	1.0912	0.177067	0.751863	0.306781	0.513171	mmu:252967	stable	NM_145852	Ropn1l
7.14698	8.04315	7.34736	7.10167	7.47261	6.98616	7.24717	0.435529	7.22939	0.343971	0.0177775	0.641715	0.192657	0.748911	0.12557	mmu:67138	stable	NM_025992	Herc6
15.9215	15.7083	16.136	16.1667	16.0774	16.0026	16.0288	0.213224	16.04	0.0528749	-0.0112188	0.742659	0.129211	0.825649	0.0832047	mmu:0	stable
9.46359	9.48205	9.64687	9.61258	10.2381	9.90326	9.54732	0.0919746	10.0707	0.23675	-0.523351	0.0136577	1.86462	0.0627411	1.20245	mmu:117589	stable	NM_080443	Asb7
7.60282	7.7982	7.08967	7.47098	7.22244	6.85419	7.5369	0.299077	7.03832	0.260392	0.498588	0.146096	0.835361	0.269031	0.570198	mmu:0	stable
6.25984	7.46662	7.16283	7.2869	6.29781	6.85848	7.22487	0.537478	6.57815	0.396456	0.646721	0.347552	0.458981	0.488509	0.311128	mmu:0	stable
12.2336	12.284	12.3653	12.4529	12.1165	12.1798	12.3246	0.0960635	12.1481	0.0447268	0.176512	0.0674439	1.17106	0.163	0.787813	mmu:66844	stable	NM_024180	Ormdl2
9.71636	9.43255	9.66703	9.29209	9.0613	9.23238	9.54979	0.199642	9.14684	0.120972	0.402957	0.074631	1.12708	0.17424	0.758853	mmu:72113	stable	NM_028105	Adck1
6.71481	7.21468	7.13277	5.94591	9.52802	9.54223	6.92379	0.580294	9.53513	0.0100518	-2.61134	0.00307099	2.51272	0.0298924	1.52444	mmu:0	down
7.59861	7.6975	7.36067	7.1289	6.62119	7.27231	7.47964	0.25454	6.94675	0.460409	0.532884	0.144511	0.840099	0.266893	0.573663	mmu:209003	stable	NM_173376	Rbmx2
11.844	10.9895	10.348	11.0674	11.9805	12.5023	11.0285	0.612835	12.2414	0.368976	-1.21292	0.0725089	1.13961	0.171227	0.766427	mmu:0	stable
7.21898	6.94538	7.48695	7.05473	7.57758	7.32472	7.13685	0.235534	7.45115	0.178801	-0.314297	0.227561	0.642901	0.364434	0.438381	mmu:66931	stable	NM_025851	1700010I14Rik
8.03639	7.02407	7.12759	7.90526	10.3763	9.83243	7.51642	0.521209	10.1044	0.384584	-2.58795	0.00371074	2.43054	0.0324472	1.48882	mmu:22288	down	NM_011682	Utrn
7.2095	6.55124	7.18911	6.43799	7.90526	7.40566	6.87018	0.409557	7.65546	0.353267	-0.785285	0.0779926	1.10795	0.179364	0.746264	mmu:0	stable
13.3445	13.5011	13.7327	13.7006	13.6813	13.9361	13.6009	0.181799	13.8087	0.180167	-0.207855	0.202837	0.692852	0.336816	0.472608	mmu:0	stable
9.24353	10.0948	8.60964	10.4948	10.0997	9.73501	9.66914	0.847131	9.91737	0.257894	-0.248229	0.659284	0.180927	0.762999	0.117476	mmu:217578	stable	NM_013815	Baz1a
12.7728	12.894	12.7322	12.8674	12.4904	12.6164	12.8201	0.0766277	12.5534	0.089097	0.266702	0.0190627	1.71982	0.0763209	1.11736	mmu:11774	stable	NM_009680	Ap3b1
15.4098	15.4323	15.2115	15.2756	15.722	15.6373	15.3427	0.106153	15.6797	0.0599005	-0.336989	0.0142741	1.84545	0.0644644	1.19068	mmu:627939	stable	NM_001101584	Gm6813
6.69537	7.03519	6.04022	6.73986	9.26771	9.34336	6.71761	0.419659	9.30554	0.0534952	-2.58792	0.00105763	2.97567	0.021157	1.67455	mmu:0	down
14.8053	15.1762	14.8411	15.187	15.3549	15.0592	15.0087	0.207511	15.207	0.209117	-0.198367	0.31923	0.495896	0.460938	0.336358	mmu:22146	stable	BC022182	Tuba1c
7.99928	7.80871	7.7185	7.82643	6.44239	7.66417	7.81757	0.117309	7.05328	0.863929	0.764295	0.110621	0.956162	0.223814	0.650112	mmu:69726	stable	NM_027188	Smyd3
8.21003	8.69155	9.4478	9.0011	14.5645	11.8007	8.84633	0.520974	13.1826	1.95426	-4.33629	0.00957784	2.01873	0.0515177	1.28804	mmu:0	stable
8.05457	8.08069	8.19196	8.51828	10.747	10.7004	8.13632	0.213101	10.7237	0.0329267	-2.58736	9.71886e-05	4.01238	0.0120007	1.92079	mmu:544752	down	NR_002321	Tug1
10.0576	9.96777	9.58626	10.2326	10.1888	10.6196	10.0127	0.272999	10.4042	0.304585	-0.391521	0.142952	0.844811	0.264968	0.576807	mmu:69871	stable	NM_027242	2010007H12Rik
10.1121	9.8262	9.89299	9.59275	9.73501	9.92108	9.8596	0.213814	9.82805	0.131567	0.0315509	0.877441	0.0567823	0.920512	0.0359703	mmu:19325	stable	NM_016676	Rab10
10.2159	10.5132	10.6863	10.5458	11.11	10.4447	10.5295	0.197769	10.7773	0.470484	-0.247849	0.318243	0.497242	0.459772	0.337457	mmu:93836	stable	NM_033604	Rnf111
8.96667	9.21148	9.10256	9.2136	8.94852	9.43116	9.15702	0.116754	9.18984	0.341276	-0.0328177	0.719316	0.14308	0.807672	0.092765	mmu:19298	stable	NM_023041	Pex19
10.4069	11.0022	11.0151	10.8702	10.5207	10.5016	10.9362	0.285402	10.5111	0.0135237	0.425063	0.218258	0.66103	0.354343	0.450576	mmu:72826	stable	NM_176836	Fam76b
12.8519	12.7268	12.7679	12.6318	11.9482	12.3696	12.7473	0.0914693	12.1589	0.297992	0.588467	0.0160229	1.79526	0.0686456	1.16339	mmu:20892	stable	NM_016665	Stra13
9.23183	12.1933	9.87918	10.4327	9.81415	10.7079	10.1559	1.27124	10.261	0.631988	-0.105089	0.869851	0.0605549	0.915952	0.0381273	mmu:100038882	stable	NM_015783	Isg15
6.90073	6.13241	6.23426	6.21486	6.5968	6.91217	6.22456	0.356192	6.75448	0.223001	-0.529926	0.247898	0.605727	0.387164	0.412105	mmu:0	stable
7.0616	7.28922	6.64941	6.80623	6.71098	6.45746	6.93392	0.281978	6.58422	0.17927	0.349698	0.178258	0.748952	0.308224	0.511133	mmu:0	stable
9.1432	9.0648	9.8971	8.78664	10.5769	11.9891	9.104	0.47477	11.283	0.998528	-2.17901	0.0212433	1.67278	0.0815375	1.08864	mmu:13836	stable	NM_010139	Epha2
13.0275	12.8127	12.2388	11.9002	13.7783	13.8262	12.5257	0.517632	13.8023	0.0339369	-1.27652	0.028163	1.55032	0.095964	1.01789	mmu:140499	stable	NM_021402	Ube2j2
8.16144	8.3523	7.82222	8.61961	7.36637	6.93667	8.25687	0.335373	7.15152	0.303847	1.10535	0.0186079	1.7303	0.0752465	1.12351	mmu:75212	stable	NM_029211	Rnf121
7.49385	7.54542	7.51012	7.18697	10.3435	9.82985	7.50199	0.166149	10.0867	0.363181	-2.58466	0.000189163	3.72316	0.0134164	1.87237	mmu:328417	down	NM_001145978	Parp4
8.65443	8.02586	8.02403	7.48196	7.34993	6.18512	8.02495	0.479312	6.76753	0.823643	1.25742	0.0649518	1.18741	0.159125	0.798262	mmu:14676	stable	NM_010304	Gna15
9.20844	8.99129	9.48117	9.51574	12.0062	11.8488	9.34481	0.247013	11.9275	0.111289	-2.58273	0.000163	3.78781	0.012639	1.89829	mmu:193385	down	NM_001080381	Fam65b
12.5219	12.1731	11.9967	12.2979	14.7997	14.8355	12.2355	0.220825	14.8176	0.0253167	-2.5821	0.000101514	3.99348	0.0120007	1.92079	mmu:0	down
12.6987	12.8273	12.582	12.8576	13.1979	12.9666	12.763	0.126639	13.0822	0.163534	-0.319218	0.0451548	1.3453	0.127101	0.89585	mmu:229707	stable	NM_153563	Fam40a
11.0386	11.163	10.592	10.7816	10.1424	10.7512	10.9101	0.256327	10.4468	0.430486	0.463341	0.170368	0.768611	0.298481	0.525084	mmu:0	stable
13.9145	14.582	14.034	14.0804	13.8602	14.0863	14.0572	0.294573	13.9732	0.159824	0.0839373	0.481507	0.317398	0.613174	0.212416	mmu:18817	stable	NM_011121	Plk1
9.91196	10.3539	10.1069	10.3715	9.65803	9.61833	10.2304	0.219049	9.63818	0.028074	0.592233	0.0292189	1.53434	0.0978289	1.00953	mmu:72117	stable	NM_028108	Naa50
16.8295	16.5226	16.5592	16.606	16.7754	16.8586	16.5826	0.137755	16.817	0.0588614	-0.234465	0.152511	0.816699	0.276795	0.557842	mmu:0	stable
9.64842	9.48818	9.44734	9.67973	9.46156	8.971	9.5683	0.115275	9.21628	0.346877	0.352017	0.113831	0.943739	0.227869	0.642315	mmu:66168	stable	NM_023168	Grina
12.713	12.3184	12.2343	12.4297	12.8557	12.7143	12.374	0.208718	12.785	0.0999509	-0.410951	0.0902438	1.04458	0.197002	0.705528	mmu:71609	stable	NM_001033161	Tradd
9.88674	10.1701	9.8262	10.3009	10.4841	10.2079	10.0284	0.226604	10.346	0.195297	-0.317576	0.18917	0.723147	0.320667	0.493945	mmu:11352	stable	NM_009595	Abl2
10.182	9.54505	10.2723	9.47759	10.2655	10.2066	9.8635	0.415823	10.236	0.0416823	-0.372542	0.305429	0.51509	0.446889	0.3498	mmu:69123	stable	NM_026947	1810022C23Rik
9.15993	9.76029	9.43816	9.91041	9.54843	9.34553	9.59923	0.335458	9.44698	0.143472	0.152246	0.666849	0.175972	0.768913	0.114123	mmu:208198	stable	NM_145361	Btbd2
8.46639	8.96005	8.3429	8.35107	7.43811	7.54684	8.40873	0.292128	7.49248	0.0768852	0.916251	0.00943232	2.02538	0.0511233	1.29138	mmu:171567	stable	NM_138314	Nme7
12.8315	12.5153	13.0127	12.0334	12.9638	12.6304	12.6734	0.428991	12.7971	0.235734	-0.123734	0.587365	0.231092	0.704906	0.151869	mmu:20384	stable	NM_001079695	Srsf5
9.83933	10.2148	9.71416	10.2579	10.7341	10.7085	10.0271	0.270811	10.7213	0.0181082	-0.694186	0.024533	1.61025	0.0885106	1.053	mmu:215476	stable	NM_194340	C330019G07Rik
10.591	10.7708	10.5058	10.6309	10.569	10.5317	10.611	0.110536	10.5504	0.0263557	0.060575	0.425074	0.371535	0.56249	0.249885	mmu:110094	stable	NM_172783	Phka2
9.37673	10.3449	9.62007	9.81753	7.79553	8.71627	9.7188	0.411628	8.2559	0.651068	1.4629	0.021411	1.66936	0.0817522	1.0875	mmu:67824	stable	NM_026393	Nmral1
12.6501	12.3463	12.1284	12.2896	12.4893	12.8484	12.318	0.218179	12.6688	0.25395	-0.35087	0.185077	0.732648	0.31602	0.500285	mmu:94253	stable	NM_001081348	Hecw1
8.40429	9.22433	9.10472	9.09754	9.87242	10.1579	9.10113	0.37351	10.0151	0.201832	-0.914006	0.0226891	1.64418	0.0847401	1.07191	mmu:50754	stable	NM_080428	Fbxw7
11.5902	11.4566	11.9729	12.0293	11.915	12.0786	11.7815	0.282078	11.9968	0.115644	-0.21526	0.341343	0.466809	0.482242	0.316735	mmu:14356	stable	NM_019502	Fxc1
14.2576	13.9243	14.5154	14.0813	14.9295	15.1506	14.1694	0.253475	15.0401	0.156357	-0.87064	0.0138134	1.8597	0.0631662	1.19952	mmu:100042049	stable	NR_004442	LOC100042049
9.16472	9.23901	9.0423	9.38988	9.06414	9.38442	9.20187	0.145335	9.22428	0.226476	-0.0224136	0.921898	0.035317	0.949936	0.0223057	mmu:18536	stable	NM_023662	Pcm1
10.5957	10.2579	10.0384	10.2358	10.2567	10.6421	10.2468	0.231273	10.4494	0.272569	-0.202574	0.469404	0.328454	0.602865	0.21978	mmu:67713	stable	NM_001026211	Dnajc19
7.39088	7.36472	8.02568	7.81329	7.84516	7.51012	7.60209	0.324715	7.67764	0.236907	-0.0755539	0.91791	0.0371998	0.94736	0.0234851	mmu:67528	stable	NM_024437	Nudt7
10.9333	11.5673	11.3785	11.2168	10.7493	10.8903	11.2977	0.268521	10.8198	0.0997082	0.477832	0.0921478	1.03552	0.199679	0.699668	mmu:64010	stable	NM_022028	Sav1
10.8481	10.4499	10.8327	10.7957	11.3532	11.2083	10.8142	0.189069	11.2807	0.102485	-0.466557	0.0209129	1.67959	0.0807662	1.09277	mmu:57751	stable	NM_021313	Rnf25
16.1619	16.4065	16.2687	16.4231	16.0836	16.2828	16.3376	0.12337	16.1832	0.140889	0.154375	0.300043	0.522816	0.441599	0.354972	mmu:0	stable
9.03675	8.95611	8.66268	8.33747	8.80333	8.597	8.8094	0.317544	8.70016	0.145895	0.109237	0.854757	0.0681573	0.905565	0.0430805	mmu:268448	stable	NM_174852	Phf12
12.4259	12.5189	12.5293	12.6304	12.3398	12.5385	12.5241	0.0836237	12.4391	0.140515	0.0849417	0.375782	0.425064	0.515437	0.287824	mmu:98828	stable	NM_133837	Cdc123
9.63108	9.17705	9.28738	9.68761	10.2135	9.59857	9.45923	0.251743	9.90602	0.434795	-0.446788	0.159409	0.797487	0.285222	0.544818	mmu:67099	stable	NM_025964	Fam119a
7.64334	8.64254	8.21343	8.15703	7.0906	8.69644	8.18523	0.409301	7.89352	1.1355	0.291712	0.664947	0.177213	0.767294	0.115038	mmu:22393	stable	NM_011716	Wfs1
10.7493	10.4613	10.7755	10.3327	9.8255	10.0737	10.6053	0.217655	9.94961	0.175512	0.655727	0.0249098	1.60363	0.0891222	1.05001	mmu:69577	stable	NM_027123	Fastkd3
10.4571	11.1103	10.3557	10.961	11.01	11.2113	10.709	0.370713	11.1107	0.142355	-0.401641	0.243064	0.61428	0.382119	0.417802	mmu:230936	stable	NM_172705	Phf13
11.4342	11.0706	11.9482	11.7234	11.1727	10.7352	11.5788	0.379336	10.9539	0.30933	0.624868	0.133777	0.873619	0.252808	0.597209	mmu:0	stable
7.80498	7.58116	7.61854	7.97301	10.4629	10.0892	7.71176	0.181127	10.276	0.264248	-2.56426	0.000140718	3.85165	0.0123731	1.90752	mmu:0	down
5.83038	6.82782	7.14698	6.42747	6.91811	6.98717	6.62764	0.567496	6.95264	0.0488322	-0.324994	0.407005	0.390401	0.545261	0.263395	mmu:0	stable
9.91152	9.64549	9.79708	9.66076	8.69118	9.17226	9.72892	0.125347	8.93172	0.340175	0.797199	0.00928086	2.03241	0.0507041	1.29496	mmu:234384	stable	NM_183170	Mpv17l2
14.3297	14.5475	14.5049	14.7902	14.5229	14.6964	14.5262	0.189826	14.6096	0.122679	-0.0834495	0.683939	0.164983	0.782219	0.106671	mmu:72931	stable	NM_175190	2900010J23Rik
11.2578	11.4817	11.3487	11.1908	11.3801	11.8886	11.3032	0.125905	11.6344	0.359537	-0.331129	0.159072	0.798407	0.28478	0.545491	mmu:69920	stable	NM_027259	Polr2i
12.253	9.77097	11.1055	10.8646	13.1723	12.6643	10.985	1.01818	12.9183	0.359265	-1.93329	0.0694349	1.15842	0.166228	0.779296	mmu:245386	stable	NM_172930	Fam70a
7.80824	8.34931	7.79003	8.09082	8.3771	7.88069	7.94953	0.265053	8.12889	0.351016	-0.179363	0.658437	0.181485	0.76226	0.117897	mmu:226856	stable	NM_001134829	Lpgat1
7.31261	7.353	7.0554	7.29946	7.30393	7.29016	7.30603	0.13508	7.29705	0.00973696	0.00898805	0.700432	0.154634	0.793879	0.100246	mmu:69053	stable	NM_001081400	1810013L24Rik
10.0483	10.2677	9.79989	10.0402	9.54382	10.0171	10.0443	0.191116	9.78048	0.334679	0.263775	0.273432	0.563151	0.414627	0.382342	mmu:216810	stable	NM_153080	Tom1l2
7.34314	7.91033	7.39088	7.75194	10.3042	9.96254	7.57141	0.276341	10.1334	0.24159	-2.56196	0.000399907	3.39804	0.0157271	1.80335	mmu:0	down	AK080526
10.8748	10.6098	10.3957	10.5917	13.1084	13.2067	10.6007	0.196718	13.1576	0.0695293	-2.55684	7.24522e-05	4.13995	0.0120007	1.92079	mmu:0	down
9.37644	10.3009	10.6407	9.75895	11.218	8.86968	10.0299	0.56169	10.0438	1.66049	-0.013895	0.977886	0.00971185	0.985895	0.00616946	mmu:12702	stable	NM_007707	Socs3
9.09005	7.93009	9.70973	8.08641	9.00996	9.04587	8.58823	0.844766	9.02791	0.0253904	-0.439682	0.636225	0.196389	0.744433	0.128174	mmu:100040377	stable	XM_001474574	LOC100040377
12.3418	11.9552	11.981	12.2181	14.6206	14.6828	12.0996	0.187265	14.6517	0.0439382	-2.55213	5.80882e-05	4.23591	0.0120007	1.92079	mmu:0	down
11.307	11.4596	11.2206	11.401	11.4614	11.3908	11.354	0.105138	11.4261	0.0499132	-0.0721006	0.388422	0.410696	0.52702	0.278173	mmu:56786	stable	NM_020050	Tmem9b
11.7891	11.7081	11.9075	11.606	11.2113	11.4738	11.7486	0.127533	11.3426	0.185586	0.40602	0.0304261	1.51675	0.100253	0.998902	mmu:73674	stable	NM_028599	Wdr75
10.7878	10.6141	10.6255	10.5011	10.1618	10.4961	10.6198	0.117991	10.329	0.236387	0.290834	0.0885641	1.05274	0.194892	0.710207	mmu:76375	stable	NM_029585	Det1
8.74249	9.39514	8.78664	9.00468	8.59314	8.38398	8.89566	0.298176	8.48856	0.147896	0.407102	0.101086	0.995309	0.211739	0.674198	mmu:29864	stable	NM_013876	Rnf11
14.2275	14.0181	14.7369	14.5299	13.6049	13.4039	14.3787	0.318372	13.5044	0.142138	0.874327	0.0239412	1.62085	0.087472	1.05813	mmu:434394	stable	XM_486208	Gm5614
8.27647	8.03009	8.26904	8.04097	8.41909	8.43558	8.15501	0.137069	8.42734	0.0116599	-0.272331	0.056728	1.2462	0.146052	0.835494	mmu:18639	stable	NM_008824	Pfkfb1
12.091	11.984	11.5782	11.9995	14.4725	14.5981	11.9918	0.228272	14.5353	0.0887955	-2.54352	0.000116813	3.93251	0.0120007	1.92079	mmu:0	down
9.88186	9.91656	9.8119	10.506	9.86179	9.73288	9.89921	0.320903	9.79733	0.0911522	0.101878	0.395825	0.402497	0.534825	0.271789	mmu:0	stable
6.79585	6.71922	7.35613	6.26529	5.71453	6.03508	6.75753	0.447485	5.87481	0.22666	0.882726	0.0600168	1.22173	0.151392	0.819896	mmu:97998	stable	NM_145470	Deptor
9.39453	8.71833	9.50291	8.77417	8.27342	8.34931	9.08435	0.408614	8.31137	0.0536631	0.772982	0.0627835	1.20215	0.155861	0.807261	mmu:69906	stable	NM_172402	Slc25a32
8.36467	9.05743	7.22691	7.12163	8.8854	8.78868	7.79579	0.932234	8.83704	0.0683892	-1.04125	0.270362	0.568055	0.411437	0.385697	mmu:108124	stable	NM_025898	Napa
13.908	13.8139	14.2129	14.0478	13.4301	13.6773	13.9779	0.173777	13.5537	0.174778	0.424216	0.0427126	1.36944	0.122745	0.910995	mmu:67003	stable	NM_025899	Uqcrc2
6.32335	6.10673	7.34993	6.38474	5.96383	7.70216	6.35404	0.552192	6.833	1.22918	-0.478952	0.687541	0.162701	0.784735	0.105277	mmu:15368	stable	NM_010442	Hmox1
8.35942	7.41666	7.39763	7.84071	7.12687	7.24693	7.62869	0.452712	7.1869	0.0848938	0.441785	0.172379	0.763515	0.301048	0.521364	mmu:66611	stable	NM_025660	Ribc1
11.5049	13.0874	12.0795	9.55395	14.4742	12.2889	11.7922	1.48661	13.3815	1.54523	-1.5893	0.233119	0.632422	0.371305	0.430269	mmu:16149	stable	NM_001042605	Cd74
8.19024	7.68878	7.89428	7.87172	10.5655	10.2829	7.883	0.207507	10.4242	0.199878	-2.54119	0.000146374	3.83454	0.0125711	1.90063	mmu:74182	down	NM_001042672	Gpcpd1
8.31191	7.13437	7.04917	7.24032	9.68968	9.76186	7.18734	0.590511	9.72577	0.0510388	-2.53842	0.00665954	2.17656	0.042818	1.36837	mmu:242585	down	NM_177732	Slc35d1
10.2822	9.72105	10.1697	9.45952	9.26845	9.78642	9.94538	0.384963	9.52744	0.366263	0.417943	0.312158	0.505625	0.453646	0.343282	mmu:66282	stable	NM_025465	1810029B16Rik
8.76962	9.16727	8.80948	9.57486	10.0588	9.87672	8.98837	0.375064	9.96776	0.128757	-0.979388	0.0364093	1.43879	0.111455	0.9529	mmu:12013	stable	NM_007520	Bach1
8.29819	8.22942	8.32752	8.10586	8.11029	8.19346	8.26381	0.0985754	8.15188	0.0588063	0.11193	0.321594	0.492693	0.463345	0.334096	mmu:241694	stable	NM_001033348	Ralgapa2
7.79411	7.59931	7.64975	7.47054	8.66926	7.89114	7.62453	0.133765	8.2802	0.550212	-0.655667	0.0652694	1.18529	0.159544	0.797118	mmu:0	stable
13.8602	14.1022	13.7667	14.0275	13.3938	13.6309	13.9439	0.153147	13.5123	0.167631	0.431546	0.0348045	1.45837	0.108457	0.964742	mmu:67278	stable	NM_030240	2900092E17Rik
11.7477	10.0364	9.88232	11.659	8.04425	10.4069	10.8477	1.0095	9.22559	1.67067	1.6221	0.199952	0.699074	0.333736	0.476597	mmu:17523	stable	AY500847	Mpo
10.2282	10.0997	9.54505	10.4934	7.24501	8.99933	10.164	0.399541	8.12217	1.24049	2.04181	0.0328409	1.48359	0.105114	0.97834	mmu:319953	stable	NM_178869	Ttll1
10.8046	9.95057	10.1548	9.59231	10.5062	10.3167	10.0527	0.50889	10.4115	0.13402	-0.358784	0.500074	0.300966	0.629825	0.20078	mmu:217344	stable	NM_172572	Rhbdf2
11.315	11.2417	10.7943	11.17	10.609	10.6938	11.2059	0.23166	10.6514	0.0599737	0.554482	0.0526629	1.2785	0.139575	0.855192	mmu:0	stable
12.4784	12.1406	12.0492	12.2376	14.6345	14.8121	12.1891	0.184745	14.7233	0.1256	-2.53416	7.40248e-05	4.13062	0.0120007	1.92079	mmu:0	down
9.88752	9.30326	9.41719	9.2121	9.96824	9.88186	9.36023	0.300295	9.92505	0.0610799	-0.564824	0.106899	0.971026	0.219515	0.658536	mmu:78777	stable	NM_183137	2410002I01Rik
11.2377	10.9009	10.571	10.6706	10.2979	11.3031	10.7857	0.295982	10.8005	0.710768	-0.0147481	0.912225	0.0398982	0.943813	0.0251141	mmu:14469	stable	NM_010260	Gbp2
10.3661	10.8602	10.7701	10.5397	10.552	10.4626	10.6549	0.223838	10.5073	0.0632095	0.147636	0.497547	0.303166	0.627568	0.202339	mmu:217732	stable	NM_173735	2310044G17Rik
7.15379	6.48778	6.37645	6.88155	9.16958	9.24726	6.68466	0.358764	9.20842	0.0549318	-2.52376	0.000777355	3.10938	0.0192166	1.71632	mmu:0	down
11.6191	10.1433	11.8577	12.3882	13.4371	12.5167	11.7384	0.961166	12.9769	0.650824	-1.23853	0.129423	0.887989	0.247827	0.605852	mmu:66107	stable	NM_183249	1100001G20Rik
12.2027	11.8265	11.6515	11.8493	12.5069	12.5833	11.8379	0.231042	12.5451	0.054026	-0.707226	0.0192743	1.71502	0.0767852	1.11472	mmu:17158	stable	NM_008549	Man2a1
13.7006	13.8739	14.1756	13.906	14.4893	14.5049	13.8899	0.196329	14.4971	0.0109903	-0.607149	0.0167099	1.77703	0.0705413	1.15156	mmu:227682	stable	NM_145520	Trub2
12.5364	13.1066	12.9048	12.8099	12.3153	12.7313	12.8574	0.236877	12.5233	0.294172	0.334083	0.221656	0.65432	0.357504	0.446719	mmu:14793	stable	NM_013538	Cdca3
11.1012	11.2616	10.729	10.7995	10.9775	11.0076	10.9504	0.251254	10.9926	0.0212762	-0.0422039	0.921738	0.0353925	0.949824	0.022357	mmu:0	stable
11.2195	11.4961	12.1715	11.7606	11.0546	11.0146	11.6284	0.405217	11.0346	0.0282852	0.593749	0.108154	0.965959	0.220669	0.656258	mmu:19823	stable	NM_011279	Rnf7
10.3393	11.1934	10.9382	11.2896	10.5968	11.2052	11.0658	0.427122	10.901	0.430178	0.164779	0.92102	0.0357311	0.949402	0.0225501	mmu:19645	stable	NM_009029	Rb1
11.1418	11.2998	11.2802	10.8906	10.7223	10.6858	11.211	0.188586	10.704	0.025843	0.506938	0.0340183	1.46829	0.107211	0.969761	mmu:24128	stable	NM_011917	Xrn2
10.1534	9.93377	9.87478	10.4264	10.3778	10.2389	10.0436	0.250148	10.3084	0.0982383	-0.264747	0.333804	0.476508	0.475337	0.322998	mmu:0	stable
6.95668	6.53495	6.83773	6.28206	7.45964	6.82618	6.68634	0.304346	7.14291	0.447924	-0.456565	0.177174	0.751601	0.306877	0.513036	mmu:73545	stable	NM_028567	1700094D03Rik
10.0199	10.1078	10.3084	10.5337	13.031	12.4187	10.2081	0.228619	12.7248	0.433016	-2.51676	0.000614909	3.21119	0.0179133	1.74682	mmu:0	down
14.9689	14.5714	14.9465	14.919	15.0762	14.0827	14.9327	0.187803	14.5795	0.702528	0.353257	0.462702	0.334698	0.597012	0.224017	mmu:100042583	stable		Gm10268
12.5206	11.9834	12.0948	12.0014	12.0795	12.1244	12.0481	0.25183	12.102	0.031759	-0.0538998	0.81208	0.0904011	0.877417	0.0567939	mmu:57783	stable	NM_021327	Tnip1
9.41657	9.75354	9.85029	9.68527	10.0058	9.94105	9.71941	0.185992	9.97345	0.0458157	-0.254044	0.102708	0.988397	0.214028	0.66953	mmu:14897	stable	NM_133975	Trip12
11.3199	11.5119	10.7281	11.2699	11.2992	11.3982	11.2949	0.336171	11.3487	0.0700299	-0.0538143	0.60768	0.216325	0.721782	0.141594	mmu:71514	stable	NM_023603	Sfpq
14.1674	14.6633	14.464	14.2576	14.1145	13.9539	14.3608	0.221531	14.0342	0.113512	0.326575	0.110647	0.956061	0.223821	0.6501	mmu:19354	stable	NM_009008	Rac2
11.421	11.0643	11.2809	10.7525	10.9397	10.6822	11.1726	0.2911	10.811	0.182084	0.361622	0.241718	0.616691	0.380764	0.419344	mmu:228961	stable	NM_213733	Npepl1
11.6253	12.2173	10.8912	10.917	11.3191	11.6746	11.2712	0.635156	11.4968	0.251383	-0.225625	0.8717	0.0596331	0.917095	0.0375856	mmu:68188	stable	NM_026605	Sympk
10.6178	10.8263	10.6059	10.6147	11.2414	10.9108	10.6162	0.106883	11.0761	0.233799	-0.459865	0.0337112	1.47223	0.106589	0.972289	mmu:72029	stable	NM_028065	Cnpy3
9.9422	11.9285	9.80352	11.1709	10.2466	10.4256	10.5566	1.01789	10.3361	0.126534	0.220463	0.649677	0.187302	0.755196	0.12194	mmu:66141	stable	NM_025378	Ifitm3
11.9048	11.554	11.2642	11.4453	11.832	12.3125	11.4996	0.269736	12.0722	0.339784	-0.572631	0.101401	0.993958	0.212119	0.673421	mmu:77683	stable	NM_001012518	Ehmt1
11.8685	12.3233	11.5035	11.7426	12.0007	12.1757	11.8056	0.344275	12.0882	0.123755	-0.282634	0.434698	0.361812	0.57154	0.242953	mmu:231712	stable	NM_001163470	Trafd1
7.95167	7.59054	7.32994	7.49121	8.67282	8.4285	7.54087	0.263434	8.55066	0.172759	-1.00978	0.0104712	1.98	0.0542359	1.26571	mmu:77480	stable	NM_001081378	Kidins220
12.8608	13.3635	13.8602	13.7622	13.0772	12.4041	13.5629	0.454538	12.7406	0.47599	0.822224	0.144542	0.840005	0.266924	0.573612	mmu:66246	stable	NM_133676	Osgep
8.32798	8.09859	8.1	7.69197	9.1357	8.18974	8.09929	0.264721	8.66272	0.668901	-0.563426	0.158375	0.800313	0.284067	0.546579	mmu:0	stable	XM_003084878
6.31583	6.44	5.67609	6.11679	7.1289	6.79354	6.21631	0.334983	6.96122	0.237135	-0.744915	0.0385467	1.41401	0.115453	0.937596	mmu:0	stable
11.3847	11.0632	10.6203	11.0301	11.9826	11.8878	11.0466	0.313399	11.9352	0.0670304	-0.888558	0.0183804	1.73564	0.0746743	1.12683	mmu:104836	stable	NM_134048	Cbll1
8.35024	8.40106	8.41311	8.33833	11.1118	10.6539	8.37565	0.0369121	10.8829	0.323759	-2.50722	6.19691e-05	4.20783	0.0120007	1.92079	mmu:0	down
8.20361	8.17247	7.91686	7.57624	8.29138	7.84246	8.04466	0.290634	8.06692	0.317432	-0.0222567	0.718739	0.143429	0.807318	0.0929551	mmu:80517	stable	NM_020586	Herpud2
8.58212	9.18557	9.20714	9.30767	9.94481	9.57005	9.19635	0.329987	9.75743	0.264992	-0.561076	0.0655213	1.18362	0.159907	0.796133	mmu:81004	stable	NM_030732	Tbl1xr1
13.6667	13.8559	13.9745	14.0939	13.614	13.4375	13.9152	0.18212	13.5258	0.124769	0.389431	0.0644937	1.19048	0.158361	0.800351	mmu:11974	stable	NM_025272	Atp6v0e
11.1739	11.4374	11.2842	11.2477	11.1295	11.1178	11.2659	0.111	11.1237	0.00827028	0.142278	0.123561	0.908119	0.240655	0.618606	mmu:72068	stable	NM_001037846	Cnot2
12.9931	12.8962	12.3935	12.9145	12.8263	13.2079	12.9053	0.273779	13.0171	0.269804	-0.111769	0.408823	0.388465	0.547141	0.2619	mmu:76737	stable	NM_029720	Creld2
10.6917	10.1534	9.89593	10.5407	10.7306	11.4526	10.3471	0.362603	11.0916	0.510549	-0.744524	0.0926179	1.03331	0.200397	0.698109	mmu:0	stable
6.79058	7.03751	6.39966	7.58092	9.73015	9.10537	6.91404	0.494632	9.41776	0.441784	-2.50372	0.00411065	2.38609	0.0340526	1.46785	mmu:0	down
7.86812	8.79061	8.54097	8.57017	7.99492	7.7188	8.55557	0.398787	7.85686	0.195249	0.698711	0.132646	0.877305	0.25143	0.599583	mmu:544752	stable	NR_002321	Tug1
13.55	13.8897	13.5462	13.6993	13.9954	14.139	13.6246	0.162116	14.0672	0.10153	-0.442542	0.0375809	1.42503	0.113741	0.944085	mmu:56409	stable	NM_019837	Nudt3
11.3272	11.0433	10.9878	11.3158	13.6913	13.659	11.1796	0.178168	13.6751	0.0227728	-2.49559	4.80661e-05	4.31816	0.011968	1.92198	mmu:0	down
6.42709	7.31261	6.88729	7.30356	8.3216	7.4929	7.09542	0.420158	7.90725	0.585977	-0.811828	0.0842839	1.07426	0.188734	0.72415	mmu:0	stable
9.77914	9.29298	9.47802	9.62619	10.092	9.83505	9.55211	0.207692	9.96352	0.18168	-0.411409	0.0740733	1.13034	0.173495	0.760714	mmu:320634	stable	NM_177215	Ocrl
6.31918	7.42363	7.61559	7.33884	6.10673	6.79058	7.38124	0.581724	6.44865	0.483556	0.932587	0.208125	0.681677	0.343066	0.464623	mmu:235907	stable	NM_145622	Zfp71-rs1
10.1132	9.9581	10.1194	9.6573	10.4568	10.2095	10.0357	0.216404	10.3331	0.174817	-0.297477	0.106933	0.970889	0.219515	0.658536	mmu:80744	stable	NM_030560	Cwc22
6.71799	7.49248	7.78686	7.50567	7.76578	8.05008	7.49907	0.459044	7.90793	0.201031	-0.408854	0.208344	0.681219	0.343274	0.464359	mmu:72144	stable	NM_028123	Slc37a3
6.82017	6.36683	6.35736	6.67175	9.46064	8.56839	6.51929	0.229793	9.01452	0.630915	-2.49523	0.00159452	2.79737	0.0241817	1.61651	mmu:0	down
12.909	12.8484	13.2122	13.6309	12.9562	13.0638	13.0606	0.357827	13.01	0.0760403	0.0506343	0.631592	0.199563	0.740702	0.130357	mmu:56612	stable	NM_027044	Pfdn5
8.88841	9.11866	8.44707	9.29832	7.87568	8.09658	9.00354	0.367849	7.98613	0.1562	1.0174	0.0285323	1.54466	0.096763	1.01429	mmu:67661	stable	NM_026298	Ift172
6.16487	6.37342	6.5955	6.81814	8.89944	9.04454	6.48446	0.281712	8.97199	0.102595	-2.48753	0.000325851	3.48698	0.014976	1.8246	mmu:14776	down	NM_030677	Gpx2
8.47979	7.6233	7.33701	7.8454	9.28813	8.80053	7.73435	0.485773	9.04433	0.344782	-1.30997	0.0360094	1.44358	0.110782	0.955531	mmu:0	stable
11.8514	11.5183	11.4727	11.8335	14.1865	14.1254	11.6759	0.201319	14.156	0.043265	-2.48003	8.19917e-05	4.08623	0.0120007	1.92079	mmu:0	down
11.3675	11.7806	11.0706	12.3587	12.3678	11.8862	11.574	0.558195	12.127	0.340524	-0.552946	0.338018	0.47106	0.47912	0.319555	mmu:16170	stable	NM_010551	Il16
8.80436	8.80886	8.65854	8.62731	9.12492	8.9033	8.73145	0.0953767	9.01411	0.156707	-0.28266	0.0426173	1.37041	0.122608	0.911482	mmu:0	stable
9.53574	8.73026	9.08686	9.09351	9.89619	9.76904	9.09018	0.329776	9.83262	0.0899031	-0.742432	0.0450246	1.34655	0.126812	0.89684	mmu:27416	stable	NM_013790	Abcc5
12.843	12.6631	12.5191	12.8405	15.2731	15.1903	12.7518	0.156186	15.2317	0.0585317	-2.47985	3.04686e-05	4.51615	0.0115193	1.93857	mmu:13176	down	NM_007831	Dcc
9.63881	9.58481	9.34224	9.92689	12.1132	12.0671	9.61181	0.240058	12.0901	0.0325611	-2.47833	0.00016633	3.77903	0.012639	1.89829	mmu:0	down	AK149769
9.68002	9.30767	9.94408	9.12224	8.9877	9.31697	9.49385	0.369044	9.15234	0.232823	0.341513	0.287413	0.541493	0.429306	0.367233	mmu:56075	stable	NM_019501	Pdss1
6.46323	6.58778	5.99657	7.43811	9.23521	8.76324	6.52551	0.600994	8.99923	0.333732	-2.47372	0.00736758	2.13268	0.0448228	1.3485	mmu:0	down
9.63635	9.31312	8.91797	10.0572	9.27883	8.84717	9.47474	0.483483	9.063	0.305227	0.411737	0.339556	0.469088	0.480379	0.318416	mmu:0	stable
10.8089	10.6703	10.5677	10.6455	10.3609	10.2032	10.6579	0.100523	10.282	0.111497	0.375879	0.0119834	1.92142	0.0581992	1.23508	mmu:19207	stable	BC058397	Ptch2
11.4834	11.8214	11.1778	11.7299	10.4688	10.8912	11.6066	0.288047	10.68	0.298658	0.926665	0.0256351	1.59116	0.0905417	1.04315	mmu:171170	stable	NM_134163	Mbnl3
8.41665	8.4025	7.85523	7.52626	8.40462	7.83456	8.12887	0.436245	8.11959	0.40309	0.00927656	0.860596	0.0652005	0.909403	0.0412435	mmu:0	stable
8.42719	7.95656	7.47312	7.99769	11.0034	9.8861	7.97713	0.390172	10.4448	0.79005	-2.46763	0.00528869	2.27665	0.0381766	1.4182	mmu:13058	down	NM_007807	Cybb
10.1552	9.42411	10.2945	9.89248	12.5714	12.4078	10.0239	0.383134	12.4896	0.115747	-2.46575	0.000946219	3.02401	0.0203399	1.69165	mmu:30959	down	NM_013932	Ddx25
13.1534	12.9323	13.1029	13.6037	12.6516	12.5739	13.1282	0.286484	12.6127	0.0549579	0.515441	0.053658	1.27037	0.141058	0.850601	mmu:22042	stable	NM_011638	Tfrc
9.92276	10.0346	10.0873	10.2335	10.1276	10.2214	10.061	0.129056	10.1745	0.066345	-0.113513	0.357399	0.446846	0.498029	0.302745	mmu:68023	stable	NM_026513	Pdf
9.73447	10.4505	10.4167	10.3626	10.5149	10.4688	10.3896	0.339652	10.4918	0.0326074	-0.102225	0.381244	0.418797	0.520609	0.283488	mmu:67778	stable	NM_144519	Zfp639
12.0845	12.3699	11.9891	12.1158	12.412	11.955	12.1001	0.162586	12.1835	0.323131	-0.0833901	0.825399	0.0833361	0.885795	0.0526667	mmu:0	stable
6.58504	6.30508	6.02153	5.71076	6.75324	6.96362	6.16331	0.375332	6.85843	0.148762	-0.695127	0.0716838	1.14458	0.169981	0.7696	mmu:17686	stable	NM_010829	Msh3
12.357	12.2083	11.9758	12.35	14.813	14.6442	12.2791	0.178342	14.7286	0.119363	-2.44947	6.29581e-05	4.20095	0.0120007	1.92079	mmu:0	down
8.70075	8.47899	8.17422	8.45285	11.289	10.5409	8.46592	0.215846	10.915	0.528956	-2.44904	0.000926973	3.03293	0.020127	1.69622	mmu:15273	down	NM_010437	Hivep2
9.8883	10.3046	10.1213	9.61483	11.0947	9.83961	10.0048	0.298361	10.4672	0.887497	-0.462386	0.336802	0.472625	0.477938	0.320628	mmu:56504	stable	NM_019684	Srpk3
9.62405	8.99948	9.0116	9.08953	9.83075	10.2302	9.05056	0.297941	10.0305	0.282471	-0.979927	0.0289955	1.53767	0.0976066	1.01052	mmu:27416	stable	NM_013790	Abcc5
12.8263	12.6316	12.4816	12.7393	15.1233	15.134	12.6855	0.148529	15.1286	0.00753529	-2.44318	2.49732e-05	4.60252	0.0115193	1.93857	mmu:0	down
8.52785	8.83846	8.47543	8.61638	8.69375	8.59933	8.57212	0.160218	8.64654	0.066763	-0.0744206	0.808432	0.0923565	0.874895	0.0580438	mmu:14088	stable	NM_007985	Fancc
7.60382	7.71329	7.91628	7.63812	7.84302	7.6007	7.67571	0.139947	7.72186	0.171346	-0.0461541	0.976763	0.0102108	0.985247	0.00645493	mmu:0	stable
12.6429	12.459	12.2976	12.6689	15.0248	14.9538	12.5509	0.173619	14.9893	0.05022	-2.43835	4.78781e-05	4.31986	0.011968	1.92198	mmu:0	down
11.9891	11.5213	11.3051	11.2309	11.3928	11.5284	11.4132	0.341327	11.4606	0.0958256	-0.0474199	0.85371	0.0686895	0.904923	0.0433883	mmu:56494	stable	NM_019650	Gosr2
12.3833	12.2593	12.0961	12.3669	14.8438	14.6548	12.3131	0.132188	14.7493	0.13358	-2.43615	2.74541e-05	4.56139	0.0115193	1.93857	mmu:434768	down	NM_001004193	Rhox8
9.25422	10.8351	10.0483	9.44966	8.90603	8.44288	9.749	0.71093	8.67446	0.327494	1.07455	0.0910633	1.04066	0.198118	0.703076	mmu:21354	stable	NM_013683	Tap1
7.64975	7.98341	8.15104	8.34579	6.94989	7.12833	8.06723	0.29502	7.03911	0.126181	1.02812	0.0120747	1.91813	0.0584886	1.23293	mmu:104130	stable	NM_019435	Ndufb11
14.222	15.1472	14.8581	14.813	13.1152	14.4365	14.8356	0.388066	13.7759	0.934304	1.05968	0.119513	0.922586	0.235518	0.627976	mmu:12484	stable	NM_009846	Cd24a
9.95855	9.83117	10.3393	10.1116	10.4327	10.7721	10.0351	0.218573	10.6024	0.240003	-0.567315	0.0491252	1.3087	0.134087	0.872614	mmu:66308	stable	NM_025479	2810021B07Rik
7.2168	7.92239	7.10541	7.53878	7.52692	7.72433	7.37779	0.367012	7.62562	0.139591	-0.247831	0.558216	0.253197	0.680091	0.167433	mmu:319236	stable	NM_001146007	9230105E10Rik
10.2311	10.7029	11.0358	10.8174	9.98074	10.0402	10.7602	0.339777	10.0104	0.0420172	0.749711	0.054854	1.26079	0.143103	0.844353	mmu:28028	stable	NM_178603	Mrpl50
7.43595	7.40386	7.82834	7.47984	5.7565	7.26773	7.45789	0.196712	6.51212	1.06859	0.945777	0.10246	0.989445	0.213656	0.670284	mmu:236848	stable	NM_001033328	BC023829
8.96366	7.74765	8.27501	7.00254	9.56602	8.70797	8.01133	0.829225	9.13699	0.60673	-1.12566	0.16664	0.778222	0.293793	0.531958	mmu:0	stable
9.68788	10.2226	10.1753	10.8385	9.81256	9.76463	10.1989	0.471609	9.7886	0.0338886	0.410353	0.279468	0.553667	0.421345	0.375362	mmu:319162	stable	NM_178218	Hist3h2a
8.14835	8.10973	8.43683	7.09862	8.27981	9.31381	8.12904	0.585004	8.79681	0.73115	-0.667771	0.191931	0.716856	0.32389	0.489603	mmu:14744	stable	NM_008152	Gpr65
10.4521	10.4928	10.4331	10.6976	9.67454	10.4398	10.4724	0.121714	10.0572	0.541143	0.41523	0.140262	0.853061	0.261689	0.582215	mmu:69151	stable	NM_026963	Lzic
11.1436	11.513	11.4289	11.5648	11.3015	11.2305	11.4709	0.187854	11.266	0.050196	0.204925	0.362059	0.441221	0.502852	0.29856	mmu:19346	stable	NM_001163663	Rab6
13.3023	13.2322	13.3201	13.0594	13.9771	13.4561	13.2673	0.118947	13.7166	0.36842	-0.449376	0.0557774	1.25354	0.144531	0.840038	mmu:171580	stable	NM_138315	Mical1
7.3022	7.86238	7.36472	7.74661	10.1431	9.83998	7.55567	0.277206	9.99156	0.214367	-2.4359	0.0004418	3.35477	0.0158405	1.80023	mmu:0	down
13.1482	12.881	12.6261	12.5833	12.3052	12.5361	12.7536	0.26116	12.4206	0.163298	0.332961	0.135102	0.869338	0.254583	0.59417	mmu:217127	stable	NM_001195003	Myst2
8.3702	8.52061	8.33747	8.27484	7.75929	8.14849	8.35384	0.104347	7.95389	0.275207	0.399948	0.041586	1.38105	0.120699	0.918297	mmu:68051	stable	NM_026532	Nutf2
10.2769	10.4731	10.7085	10.7706	10.1652	9.19731	10.5908	0.226602	9.68124	0.684374	0.909524	0.0623541	1.20514	0.155066	0.809482	mmu:56220	stable	NM_001004066	Zfp386
10.9601	10.1776	9.80119	10.7686	11.3721	9.757	10.4731	0.533756	10.5646	1.14206	-0.0914424	0.839255	0.0761063	0.895308	0.0480276	mmu:76467	stable	NM_029619	Msrb2
9.91313	9.51574	9.38264	10.0642	9.34528	9.89578	9.71443	0.322122	9.62053	0.389261	0.0939008	0.755161	0.121961	0.835673	0.0779636	mmu:219189	stable	NM_027906	1300010F03Rik
10.6847	11.2121	12.1591	11.7977	13.4013	12.1055	11.5049	0.64942	12.7534	0.91626	-1.24852	0.109259	0.961542	0.222115	0.653422	mmu:140742	stable	NM_001162908	Sesn1
9.32603	9.14232	10.103	9.23318	9.53669	9.11524	9.27961	0.441021	9.32597	0.298009	-0.0463597	0.742209	0.129474	0.825337	0.0833687	mmu:268857	stable	NM_001081280	Nlrc3
6.36434	7.04023	7.78538	7.32472	9.75047	9.47802	7.18247	0.594902	9.61425	0.192651	-2.43177	0.00541299	2.26656	0.0386358	1.41301	mmu:0	down
5.92481	5.91963	5.45582	5.48049	8.24329	8.01906	5.70006	0.262358	8.13118	0.158555	-2.43112	0.000306309	3.51384	0.014845	1.82842	mmu:0	down
11.8456	10.7007	11.2089	10.7275	11.0224	11.2065	10.9682	0.53675	11.1144	0.130145	-0.146251	0.988488	0.00502839	0.992466	0.00328442	mmu:18738	stable	NM_008850	Pitpna
9.38264	8.98175	9.07937	9.32928	9.44996	9.39514	9.20432	0.193285	9.42255	0.0387634	-0.218222	0.191233	0.718438	0.323211	0.490514	mmu:0	stable
6.48067	6.60239	6.36839	6.45113	5.72646	6.61078	6.4659	0.0969442	6.16862	0.625309	0.297283	0.334977	0.474985	0.476293	0.322126	mmu:74646	stable	NM_029035	Spsb1
8.8363	8.94007	8.99933	8.76268	8.56317	8.8754	8.88819	0.105576	8.71929	0.220777	0.168898	0.253777	0.595548	0.393483	0.405074	mmu:215051	stable	NM_146000	Bud13
8.8767	8.13718	7.87128	7.73649	6.27548	6.86461	8.00423	0.508859	6.57005	0.416582	1.43419	0.0198492	1.70226	0.0782819	1.10634	mmu:71833	stable	NM_027946	Dcaf7
8.72249	8.55969	8.37247	8.05812	7.74661	7.61747	8.46608	0.285169	7.68204	0.0913186	0.784036	0.0265224	1.57639	0.0925251	1.03374	mmu:11308	stable	NM_001077190	Abi1
13.0402	12.8744	12.9328	12.843	13.1984	13.4525	12.9036	0.0867728	13.3255	0.179696	-0.421854	0.0165166	1.78208	0.0700137	1.15482	mmu:67106	stable	NM_025970	Zbtb8os
7.06448	5.94887	6.62838	6.44589	8.56148	9.3489	6.53713	0.461835	8.95519	0.556785	-2.41805	0.00449045	2.34771	0.0355711	1.4489	mmu:19211	down	AK080905	Pten
6.64547	6.73083	6.73634	7.1934	9.24621	9.05669	6.73359	0.248108	9.15145	0.134014	-2.41787	0.000283038	3.54816	0.0145206	1.83801	mmu:0	down
6.99456	6.57849	7.05206	6.38056	9.31099	9.0971	6.78653	0.325034	9.20405	0.151246	-2.41752	0.000628137	3.20195	0.0179544	1.74583	mmu:22029	down	NM_009421	Traf1
12.7941	12.4252	12.0034	12.2035	14.5848	14.8769	12.3143	0.338788	14.7308	0.206579	-2.41651	0.000914281	3.03892	0.0200501	1.69788	mmu:14531	down	NM_008103	Gcm1
9.28488	9.21251	10.1972	9.3308	9.05126	8.96005	9.30784	0.463159	9.00566	0.064495	0.302184	0.22414	0.64948	0.360487	0.44311	mmu:69478	stable	NM_027090	2300009A05Rik
11.2965	10.9677	11.3328	11.0236	10.2745	10.58	11.1601	0.186173	10.4273	0.216014	0.732764	0.0123404	1.90867	0.0591584	1.22798	mmu:0	stable	XM_003085140
10.2692	10.3605	10.4516	10.5343	12.9026	12.7281	10.406	0.114438	12.8154	0.123379	-2.40933	1.83193e-05	4.73709	0.0115193	1.93857	mmu:0	down
15.1245	14.3485	15.1804	15.3587	14.951	14.681	15.1525	0.447624	14.816	0.190892	0.336485	0.617255	0.209535	0.729587	0.136923	mmu:0	stable	BC025219
12.5778	12.3052	12.3689	12.6132	14.9543	14.8072	12.4733	0.152154	14.8808	0.104019	-2.40743	3.9313e-05	4.40546	0.0117083	1.93151	mmu:0	down
10.4629	11.104	11.1361	11.2047	11.4345	10.9047	11.12	0.345254	11.1696	0.374587	-0.0495548	0.562521	0.249861	0.683577	0.165213	mmu:27399	stable	NM_013785	Ip6k1
12.8837	13.1968	13.0594	13.0072	12.8054	12.9744	13.0333	0.129644	12.8899	0.119526	0.143398	0.253285	0.59639	0.393051	0.405552	mmu:14232	stable	NM_001199631	Fkbp8
7.84888	6.869	7.68078	8.41909	8.93319	10.1524	7.76483	0.64034	9.54279	0.862102	-1.77796	0.0390773	1.40808	0.1164	0.934047	mmu:20304	stable	NM_013653	Ccl5
8.21511	8.27614	8.16912	8.46722	7.61666	7.02337	8.24563	0.131093	7.32002	0.419519	0.925611	0.00961294	2.01714	0.0515495	1.28778	mmu:11593	stable	NM_001005847	Aga
10.7328	11.8237	11.8413	11.5031	10.9962	11.0258	11.6634	0.518777	11.011	0.0209077	0.652438	0.298836	0.524567	0.440252	0.356298	mmu:13732	stable	NM_010129	Emp3
13.2353	14.0789	13.361	13.6489	13.1191	13.3034	13.5049	0.374337	13.2113	0.13033	0.29363	0.266251	0.57471	0.407115	0.390283	mmu:110033	stable	NM_145588	Kif22
11.6798	11.4892	11.3545	11.6556	13.991	13.9518	11.5724	0.152556	13.9714	0.0277748	-2.39903	2.98637e-05	4.52486	0.0115193	1.93857	mmu:0	down
11.3562	11.3042	11.1625	11.3586	11.1116	11.4581	11.3302	0.092047	11.2849	0.245	0.045331	0.937801	0.0278892	0.961104	0.0172296	mmu:18637	stable	NM_011070	Pfdn2
13.427	13.6773	13.8034	13.6263	13.5781	13.3829	13.6518	0.156486	13.4805	0.138079	0.171323	0.309912	0.508761	0.451645	0.345203	mmu:13167	stable	NM_001037999	Dbi
5.44146	5.83407	6.07618	5.86539	8.58686	7.90046	5.84973	0.264696	8.24366	0.485357	-2.39393	0.00108051	2.96637	0.0213387	1.67083	mmu:0	down
14.6701	14.5238	14.6417	14.3397	14.0209	14.3073	14.5828	0.150096	14.1641	0.202516	0.4187	0.0563135	1.24939	0.145487	0.837175	mmu:621312	stable	AK048462	Gm6211
5.90744	6.06797	5.89472	6.00333	7.10734	6.50525	5.95538	0.0822164	6.8063	0.425746	-0.850911	0.0125408	1.90167	0.0596975	1.22404	mmu:100040529	stable	XR_105667	Gm2824
8.00575	7.89114	7.63269	7.91197	6.48224	8.09055	7.90155	0.159774	7.28639	1.13725	0.61516	0.32069	0.493915	0.462439	0.334945	mmu:242202	stable	NM_153422	Pde5a
8.79762	8.8355	8.9541	8.59405	8.73268	8.64662	8.81656	0.149825	8.68965	0.0608541	0.126915	0.411704	0.385415	0.549722	0.259857	mmu:67446	stable	NM_175118	Dusp28
8.34861	8.57264	8.34405	8.64051	8.50743	8.38054	8.46063	0.152793	8.44398	0.0897193	0.0166407	0.801715	0.09598	0.869883	0.0605392	mmu:66151	stable	NM_025385	Prr13
5.92884	5.95292	6.32917	6.69811	9.09127	7.9781	6.14104	0.363506	8.53469	0.787133	-2.39364	0.00614229	2.21167	0.0410635	1.38654	mmu:0	down
8.81498	10.3649	9.87859	10.0108	7.98706	8.02008	9.94471	0.667258	8.00357	0.0233538	1.94115	0.0243694	1.61315	0.0881625	1.05472	mmu:268480	stable	NM_001080925	Rapgefl1
16.1375	15.4606	15.8709	15.8072	15.2143	15.2714	15.8391	0.278522	15.2429	0.0403877	0.596179	0.0514425	1.28868	0.137925	0.860358	mmu:19942	stable	NM_011289	Rpl27
6.78955	6.19127	5.95159	6.08917	8.38764	8.64748	6.14022	0.369399	8.51756	0.183736	-2.37735	0.00142397	2.8465	0.0233917	1.63094	mmu:0	down
8.25446	8.79984	8.25675	8.70243	8.51483	8.69155	8.47959	0.288845	8.60319	0.124961	-0.1236	0.677978	0.168784	0.777472	0.109315	mmu:225289	stable	NM_001033532	AW554918
9.34528	9.47545	9.4095	9.21419	8.78407	9.11212	9.37739	0.111432	8.9481	0.231965	0.429296	0.0341574	1.46651	0.107448	0.968804	mmu:76501	stable	NM_029635	Commd9
10.0074	10.9552	10.1363	10.2368	11.4675	11.3827	10.1866	0.424706	11.4251	0.0599814	-1.23851	0.026924	1.56986	0.0933969	1.02967	mmu:218442	stable	NM_172588	Serinc5
9.63212	8.63605	8.73157	8.42903	8.10756	8.2712	8.68381	0.531824	8.18938	0.115714	0.494427	0.172008	0.764452	0.300656	0.521931	mmu:0	stable
6.4366	6.29977	6.57013	6.61931	5.73374	5.98999	6.50336	0.14363	5.86187	0.181197	0.641498	0.00966735	2.01469	0.0516814	1.28667	mmu:0	stable
12.3246	11.9222	11.5937	11.8112	14.1548	14.3249	11.8667	0.306529	14.2398	0.120324	-2.37315	0.000590904	3.22848	0.0176269	1.75382	mmu:227707	down	AK158706	BC005624
12.2889	12.1295	11.8708	12.2104	14.6018	14.4783	12.17	0.181468	14.5401	0.087261	-2.3701	6.86234e-05	4.16353	0.0120007	1.92079	mmu:0	down
12.4006	12.0189	11.8671	12.1505	14.4697	14.4398	12.0847	0.226097	14.4547	0.0210999	-2.37004	0.000159274	3.79785	0.012639	1.89829	mmu:0	down
8.04642	8.57226	7.91404	9.00831	6.5056	6.7838	8.30934	0.503328	6.6447	0.196721	1.66464	0.0108416	1.96491	0.0553259	1.25707	mmu:104479	stable	NM_134033	Ccdc117
7.90434	8.53369	9.00372	6.19463	10.3359	9.07608	8.21902	1.22852	9.706	0.89084	-1.48698	0.146421	0.834396	0.26937	0.569651	mmu:76850	stable	NM_153177	Eif2c4
8.48377	9.41593	8.85892	9.65389	11.7148	11.2874	9.13742	0.530544	11.5011	0.302249	-2.36369	0.00460851	2.33644	0.036039	1.44323	mmu:0	down
6.81401	8.07635	8.23028	7.63308	7.20425	7.14584	7.85472	0.635543	7.17504	0.0413008	0.679674	0.342378	0.465494	0.483224	0.315852	mmu:20193	stable	NM_011309	S100a1
6.54468	7.0417	6.56136	6.83415	6.09869	6.23687	6.69776	0.237926	6.16778	0.0977107	0.529978	0.0345122	1.46203	0.108048	0.966383	mmu:69834	stable	NM_001039394	Rab43
12.1505	12.3506	12.2089	12.4326	12.8694	12.6582	12.2797	0.129083	12.7638	0.149363	-0.484071	0.0147683	1.83067	0.0655898	1.18316	mmu:12331	stable	NM_007598	Cap1
14.6089	14.8551	14.7725	14.5697	14.3229	14.0605	14.6907	0.134866	14.1917	0.185539	0.498955	0.0168643	1.77303	0.0708605	1.1496	mmu:19186	stable	NM_011189	Psme1
6.03778	6.55921	6.51048	6.72127	9.39453	8.38932	6.53485	0.293762	8.89192	0.710791	-2.35708	0.00300426	2.52226	0.0297246	1.52688	mmu:0	down
11.4661	11.7143	11.2998	11.6167	11.0228	11.3836	11.5414	0.181127	11.2032	0.255116	0.338269	0.140597	0.852025	0.262102	0.58153	mmu:26909	stable	NM_012012	Exo1
9.66417	9.91691	9.10912	9.69793	9.03713	9.35213	9.68105	0.344027	9.19463	0.222734	0.486421	0.217849	0.661845	0.353759	0.451293	mmu:239667	stable	NM_001159361	Dip2b
8.52562	7.96696	8.37548	8.41228	10.7816	10.7145	8.39388	0.243933	10.7481	0.0474564	-2.35421	0.000190942	3.7191	0.0134164	1.87237	mmu:0	down	AK129022
7.23492	7.4044	7.05408	7.08725	8.59331	7.55636	7.16109	0.160114	8.07484	0.733237	-0.913749	0.0605917	1.21759	0.152195	0.817599	mmu:0	stable
11.3534	11.1209	11.1574	11.0107	11.4449	11.5087	11.1392	0.142847	11.4768	0.0451113	-0.33757	0.0439852	1.35669	0.125059	0.902886	mmu:12530	stable	NM_007658	Cdc25a
10.154	10.052	10.5644	10.2952	9.5893	9.56602	10.2246	0.222293	9.57766	0.0164642	0.646921	0.0145265	1.83784	0.0650889	1.18649	mmu:67006	stable	NM_025902	Cisd2
10.3763	11.0543	11.2065	10.9204	10.4233	10.5284	10.9873	0.361447	10.4758	0.0743082	0.511508	0.204385	0.68955	0.338912	0.469913	mmu:229211	stable	NM_172678	Acad9
9.72328	9.2593	9.76029	9.47713	10.3185	10.1363	9.6002	0.233784	10.2274	0.128856	-0.627196	0.0216887	1.66377	0.0823188	1.0845	mmu:15278	stable	NM_008249	Tfb2m
11.7131	11.5858	11.3089	11.4587	10.3202	10.89	11.5223	0.173087	10.6051	0.402929	0.917168	0.0137891	1.86046	0.0631175	1.19985	mmu:71954	stable	NM_178622	Suds3
6.95075	6.34275	6.71967	6.48987	9.39864	8.48377	6.60477	0.26646	8.9412	0.646911	-2.33643	0.00254084	2.59502	0.0277778	1.5563	mmu:0	down
6.61198	5.97014	6.02624	6.67225	8.35333	8.92008	6.31911	0.373288	8.6367	0.400754	-2.31759	0.00215386	2.66678	0.0263036	1.57999	mmu:52855	down	NM_001113474	Lair1
8.20897	8.23028	8.34531	8.72624	10.6169	10.592	8.28779	0.239955	10.6044	0.0176389	-2.31665	0.000246086	3.60891	0.0142055	1.84754	mmu:0	down
9.50291	9.53446	9.65183	9.57005	9.8169	9.68393	9.55226	0.0641678	9.75041	0.0940234	-0.198155	0.0422102	1.37458	0.121854	0.914159	mmu:0	stable
12.6909	12.7002	12.2765	12.8044	12.7731	12.6843	12.6955	0.233387	12.7287	0.0628053	-0.0331583	0.565913	0.247251	0.686434	0.163401	mmu:14376	stable	NM_008060	Ganab
9.02368	8.71445	9.78311	8.66848	10.3275	9.95676	8.86907	0.515191	10.1421	0.262186	-1.27308	0.0530817	1.27505	0.140173	0.853335	mmu:114715	stable	NM_033524	Spred1
5.93179	6.14164	6.27806	6.34017	8.55695	8.48613	6.20985	0.180877	8.52154	0.050079	-2.31169	6.86677e-05	4.16325	0.0120007	1.92079	mmu:240869	down	NM_173424	Zbtb37
7.69972	8.26843	7.40261	8.24487	7.21385	8.05139	7.97229	0.425098	7.63262	0.592225	0.339675	0.543563	0.26475	0.667879	0.175302	mmu:332359	stable	NM_198634	Tigd3
9.2495	9.19356	9.03313	8.7927	8.92471	9.12036	9.11335	0.204704	9.02254	0.138346	0.0908104	0.799696	0.0970751	0.868767	0.0610965	mmu:0	stable
8.26328	8.30303	7.82535	8.07813	9.84812	8.91224	8.17071	0.218002	9.38018	0.661767	-1.20948	0.0186592	1.72911	0.0753592	1.12286	mmu:59043	stable	NM_021539	Wsb2
8.94852	9.30689	9.53754	9.19356	9.63297	9.13104	9.25023	0.244912	9.382	0.354917	-0.131777	0.602104	0.220329	0.716911	0.144535	mmu:114893	stable	NM_033623	Dcun1d1
13.5751	13.96	13.5719	14.1106	13.6461	13.7633	13.7675	0.273601	13.7047	0.0828846	0.0628045	0.657378	0.182185	0.761448	0.11836	mmu:13427	stable	NM_001198872	Dync1i2
8.58442	8.79113	8.87593	8.42261	8.62043	8.5535	8.68777	0.204609	8.58697	0.0473314	0.100807	0.626207	0.203282	0.736305	0.132942	mmu:66983	stable	NM_025884	Zfp830
8.16912	8.07833	8.2305	8.33237	8.11282	7.8499	8.19981	0.106743	7.98136	0.185919	0.218454	0.123168	0.909501	0.240209	0.61941	mmu:230895	stable	NM_001128198	Vps13d
7.12054	8.04797	7.788	7.84131	7.54933	6.71671	7.81465	0.401902	7.13302	0.588751	0.681635	0.22466	0.648474	0.361072	0.442407	mmu:74551	stable	NM_028994	Pck2
6.44792	6.64085	6.44122	6.15373	6.71005	7.10423	6.44457	0.200749	6.90714	0.278726	-0.462574	0.0653778	1.18457	0.159661	0.7968	mmu:68142	stable	NM_026574	Ino80
12.1663	12.6452	12.6338	12.5892	12.2893	12.4057	12.6115	0.229476	12.3475	0.0822972	0.263974	0.411185	0.385963	0.549427	0.26009	mmu:0	stable
7.2142	6.28437	6.54544	5.99085	8.88936	8.56317	6.41491	0.522038	8.72627	0.230648	-2.31136	0.00536992	2.27003	0.0384708	1.41487	mmu:66854	down	NM_029979	Trim35
13.3674	13.2252	12.8639	13.0294	12.9364	13.3599	13.1273	0.22065	13.1481	0.299483	-0.0208208	0.905277	0.0432185	0.93894	0.0273624	mmu:18293	stable	NM_010956	Ogdh
13.0117	12.3731	12.1822	12.0516	12.8496	12.5714	12.2777	0.425703	12.7105	0.196713	-0.43289	0.407	0.390406	0.545261	0.263395	mmu:72399	stable	NM_028227	Brap
8.56625	8.19001	7.90737	7.88513	10.3832	10.327	8.04869	0.317928	10.3551	0.0397359	-2.3064	0.000750832	3.12446	0.0190794	1.71944	mmu:0	down
16.8424	16.5825	17.0594	17.0173	16.7278	16.7181	16.9299	0.216697	16.723	0.00686782	0.206864	0.40148	0.396336	0.539937	0.267657	mmu:434460	stable	XM_001477346	Gm5623
8.17556	7.81247	7.82994	7.72571	10.2872	9.95094	7.82121	0.198401	10.1191	0.237764	-2.29786	0.000247689	3.60609	0.0142239	1.84698	mmu:17248	down	NM_008575	Mdm4
7.58786	7.60282	7.97701	7.93646	7.8165	7.71607	7.76964	0.209395	7.76628	0.071018	0.00335767	0.954325	0.0203036	0.971155	0.0127112	mmu:329795	stable	NM_177861	Tmem67
10.1069	10.4101	10.4168	10.3711	10.0652	9.9319	10.3906	0.147611	9.99855	0.0942511	0.392055	0.0499618	1.30136	0.135469	0.868159	mmu:66335	stable	NM_025494	Atp6v1c1
6.32794	5.81734	5.97784	6.44239	8.38669	8.51429	6.15289	0.29278	8.45049	0.0902226	-2.2976	0.000491259	3.30869	0.016463	1.78349	mmu:0	down	AK133468
8.59029	7.7802	9.31697	6.29108	8.62452	7.38826	8.18524	1.29762	8.00639	0.874165	0.178853	0.991555	0.00368305	0.994356	0.00245829	mmu:0	stable	AK029371
13.0702	14.031	13.1468	13.7803	13.0934	12.857	13.4636	0.472514	12.9752	0.167137	0.48837	0.215374	0.666807	0.351377	0.454227	mmu:75687	stable	NM_001081241	Fam65a
8.42154	7.64996	7.77231	7.78629	10.3366	9.81668	7.7793	0.348104	10.0767	0.367653	-2.29735	0.00208561	2.68077	0.026056	1.58409	mmu:75698	down	NM_029389	Fam35a
10.2443	8.17271	8.97933	8.70094	8.25101	9.36561	8.84013	0.879428	8.80831	0.78814	0.0318202	0.785614	0.104791	0.858263	0.0663795	mmu:19252	stable	NM_013642	Dusp1
8.47202	9.04175	8.72438	9.45436	8.44065	9.12727	8.88307	0.42398	8.78396	0.485516	0.0991085	0.733536	0.134578	0.818955	0.0867399	mmu:230259	stable	NM_153158	E130308A19Rik
10.5441	10.0565	9.74454	10.7183	12.5854	12.5965	10.3003	0.446376	12.591	0.0077963	-2.29068	0.00225815	2.64625	0.0268869	1.57046	mmu:18733	down	NM_011095	Lilrb3
8.305	7.69269	6.75998	8.14882	8.88378	7.47548	7.92076	0.694818	8.17963	0.995817	-0.258875	0.539695	0.267852	0.66458	0.177452	mmu:17395	stable	NM_013599	Mmp9
7.43811	6.65155	7.94379	7.202	9.24404	7.07649	7.32005	0.536444	8.16027	1.53269	-0.840213	0.334238	0.475944	0.475625	0.322735	mmu:240754	stable	NM_172842	Lax1
10.8594	10.6309	10.2119	10.5989	9.78981	10.3978	10.6149	0.268604	10.0938	0.429889	0.521113	0.154036	0.812379	0.278658	0.554928	mmu:66179	stable	NM_025402	1110031I02Rik
12.3951	12.579	12.6643	12.6573	12.0989	12.3653	12.6181	0.125312	12.2321	0.188354	0.386025	0.0515493	1.28778	0.138006	0.860103	mmu:0	stable
9.98326	9.98694	10.2373	10.0596	12.4637	12.1613	10.0233	0.119011	12.3125	0.213829	-2.28922	6.31509e-05	4.19962	0.0120007	1.92079	mmu:0	down
8.51483	8.32752	7.95639	9.28813	7.69077	7.40725	8.42118	0.561171	7.54901	0.200478	0.872167	0.0863463	1.06376	0.191787	0.71718	mmu:21898	stable	NM_021297	Tlr4
10.1287	8.44499	9.49685	9.90174	11.2865	9.95391	9.6993	0.745986	10.6202	0.942289	-0.920914	0.178914	0.747356	0.309069	0.509944	mmu:223435	stable	NM_001081302	Trio
8.82651	8.81953	8.34544	8.57194	8.34013	8.44831	8.69573	0.229788	8.39422	0.0764921	0.301512	0.232624	0.633345	0.370677	0.431004	mmu:77583	stable	NM_175263	Notum
13.6309	13.3232	13.5634	13.1025	13.0107	13.0441	13.4433	0.241024	13.0274	0.0236487	0.415892	0.105361	0.977319	0.217641	0.662259	mmu:110109	stable	NM_138747	Nop2
10.8676	10.5092	10.5334	10.5282	10.5137	10.5973	10.5308	0.172321	10.5555	0.0590824	-0.0246968	0.702316	0.153468	0.795217	0.0995142	mmu:212508	stable	NM_199301	Mtg1
8.41076	7.08493	6.82088	7.5104	8.58147	9.97845	7.29766	0.696564	9.27996	0.987815	-1.9823	0.0540775	1.26698	0.141698	0.848637	mmu:12862	stable	NM_009943	Cox6a2
10.9652	10.4916	10.5042	10.4853	12.6277	12.9294	10.4979	0.235884	12.7786	0.213284	-2.28067	0.00040825	3.38907	0.0157271	1.80335	mmu:338349	down	NM_177385	Cntln
11.0699	10.9291	10.6236	10.8539	10.7302	10.5039	10.8915	0.186564	10.617	0.160024	0.274489	0.181684	0.740682	0.31222	0.505539	mmu:218210	stable	NM_175749	Nup153
12.165	12.3202	12.1104	12.196	11.9992	11.8533	12.1805	0.0888742	11.9263	0.10319	0.254189	0.027667	1.55804	0.0948518	1.02295	mmu:15387	stable	NM_025279	Hnrnpk
10.6611	10.4463	10.0615	10.1748	10.6236	10.5886	10.3105	0.270314	10.6061	0.0247597	-0.295565	0.254029	0.595117	0.393709	0.404825	mmu:238799	stable	BC058670	Tnpo1
10.3785	10.4822	10.12	10.3531	10.0025	9.65564	10.3658	0.152853	9.82906	0.245254	0.536788	0.0320399	1.49431	0.103502	0.985052	mmu:57355	stable	NM_001040700	BC051019
11.7558	11.3346	11.2885	11.5254	11.1411	11.2829	11.43	0.212819	11.212	0.100267	0.218069	0.185563	0.731509	0.316587	0.499507	mmu:67862	stable	NM_024210	2310033P09Rik
10.4356	9.47759	9.70833	10.7049	12.1129	12.5889	10.0719	0.582501	12.3509	0.33657	-2.27892	0.00788761	2.10305	0.0465025	1.33252	mmu:16988	down	NM_010734	Lst1
14.3283	14.5009	14.5401	14.6537	14.1234	14.3921	14.5205	0.134901	14.2578	0.190003	0.26272	0.130004	0.886042	0.248459	0.604746	mmu:30055	stable	NM_013895	Timm13
8.58598	8.44643	8.0528	8.46104	8.67258	8.07992	8.45373	0.231152	8.37625	0.419078	0.0774808	0.969202	0.0135859	0.981157	0.00826143	mmu:19365	stable	NM_011236	Rad52
7.78314	8.69842	8.29138	8.63307	7.97452	7.8165	8.46222	0.418837	7.89551	0.111733	0.566712	0.224692	0.648413	0.361091	0.442384	mmu:544752	stable	NR_002321	Tug1
11.8255	11.767	12.0027	11.7124	12.4321	11.3562	11.7963	0.125971	11.8942	0.760815	-0.0979114	0.853947	0.0685689	0.90507	0.0433176	mmu:12325	stable	NM_178597	Camk2g
6.77787	6.27076	6.18822	6.84841	8.41876	9.18044	6.52432	0.339871	8.7996	0.538585	-2.27528	0.00273944	2.56234	0.0285301	1.5447	mmu:23880	down	NM_011815	Fyb
13.0063	12.384	13.3334	12.7532	13.427	13.4072	12.8797	0.401294	13.4171	0.0140269	-0.537393	0.142869	0.845063	0.264968	0.576807	mmu:64138	stable	NM_022325	Ctsz
8.10073	8.29278	8.12802	8.19346	8.97461	8.50085	8.16074	0.0854011	8.73773	0.334996	-0.576992	0.024336	1.61375	0.0881167	1.05494	mmu:14593	stable	AK046876	Ggps1
5.75252	6.90164	6.56841	7.04415	8.76588	9.2481	6.73502	0.578227	9.00699	0.340978	-2.27197	0.00597791	2.22345	0.0403296	1.39438	mmu:0	down
12.5676	12.4945	12.5911	12.412	12.7071	13.0562	12.531	0.0808023	12.8816	0.246879	-0.350579	0.0410282	1.38692	0.119701	0.921903	mmu:52206	stable	NM_024213	Anapc4
15.0426	14.8665	14.8355	14.8781	15.3115	15.1968	14.8723	0.0930337	15.2542	0.0810656	-0.381834	0.0111483	1.95279	0.0561149	1.25092	mmu:0	stable
8.55945	7.53016	7.49248	7.29556	7.53986	7.61054	7.51132	0.569392	7.5752	0.0499789	-0.0638838	0.752876	0.123276	0.833895	0.0788888	mmu:72344	stable	NM_001033528	Usp36
14.6127	14.6065	14.6345	14.3312	13.8681	14.1349	14.6096	0.143835	14.0015	0.188629	0.608123	0.0157872	1.80169	0.0681887	1.16629	mmu:0	stable
13.7719	13.5478	13.2126	13.4059	12.9819	13.0248	13.4769	0.235721	13.0034	0.0303057	0.473499	0.0533015	1.27326	0.140522	0.852255	mmu:53890	stable	NM_016926	Sart3
9.22976	9.09861	8.87285	9.04765	9.34553	9.17147	9.07313	0.147725	9.2585	0.123082	-0.185368	0.185616	0.731384	0.316649	0.499422	mmu:192196	stable	NM_138680	Luc7l2
9.08244	9.45663	9.35009	9.88352	9.26143	9.5655	9.40336	0.333106	9.41346	0.21501	-0.010099	0.916647	0.0377981	0.946627	0.0238211	mmu:100039968	stable	NM_001099319	Gm12942
11.581	11.5113	12.0857	11.4961	11.6178	11.8361	11.5461	0.280557	11.7269	0.154376	-0.180826	0.804332	0.0945647	0.872026	0.0594704	mmu:11757	stable	NM_007452	Prdx3
5.67937	5.59907	6.42577	6.77353	6.62082	6.2141	6.05257	0.573329	6.41746	0.287592	-0.364894	0.542009	0.265994	0.666724	0.176054	mmu:83557	stable	NM_145833	Lin28a
10.2967	9.46631	10.2335	9.30689	10.9465	10.0693	9.84991	0.512024	10.5079	0.620323	-0.657985	0.219268	0.659025	0.355094	0.449657	mmu:72699	stable	NM_023684	Lime1
9.59917	9.53695	9.24507	9.52886	11.8539	11.754	9.5329	0.158114	11.8039	0.0705896	-2.27104	4.52275e-05	4.3446	0.0117912	1.92844	mmu:0	down
9.857	9.60902	9.37007	10.0513	12.1109	11.8956	9.73301	0.296225	12.0033	0.152225	-2.27025	0.000597091	3.22396	0.0176971	1.7521	mmu:16974	down	NM_008514	Lrp6
11.3749	11.6726	11.8299	11.4576	11.2289	11.1802	11.5651	0.20655	11.2045	0.0343939	0.360589	0.0714533	1.14598	0.169543	0.77072	mmu:0	stable
6.69689	7.23054	7.1299	7.11726	9.53715	9.23769	7.12358	0.236662	9.38742	0.211754	-2.26384	0.000301965	3.52004	0.0148292	1.82888	mmu:0	down
5.76796	5.46383	5.47347	6.07575	8.04475	7.70572	5.62072	0.290291	7.87524	0.239729	-2.25452	0.000830239	3.0808	0.0196326	1.70702	mmu:100043316	down	AK135613	Gm4354
7.88406	7.74006	7.28415	7.29055	6.52953	6.52419	7.5153	0.308603	6.52686	0.00377387	0.988448	0.0115184	1.93861	0.0569598	1.24443	mmu:0	stable
12.8922	13.0715	13.0233	12.8897	12.6782	13.0918	12.9577	0.092462	12.885	0.292477	0.0727326	0.591349	0.228156	0.708491	0.149666	mmu:16418	stable	NM_010579	Eif6
9.37447	10.1226	10.4994	10.0358	10.0146	9.94795	10.0792	0.467898	9.98129	0.0471365	0.0978989	0.942919	0.0255255	0.964297	0.0157892	mmu:19302	stable	NM_008994	Pxmp3
12.2098	12.2485	12.1487	11.8777	11.7865	12.134	12.1792	0.167459	11.9602	0.245672	0.218977	0.38361	0.41611	0.522526	0.281892	mmu:434632	stable	NM_001008551	BC085271
15.9666	16.0061	16.3136	15.7505	15.4518	15.8249	15.9863	0.231959	15.6383	0.263791	0.34801	0.149318	0.825887	0.27305	0.563757	mmu:17319	stable	NM_010798	Mif
12.3158	11.6767	11.7455	11.5143	12.1158	11.5194	11.7111	0.348903	11.8176	0.42171	-0.106513	0.989334	0.00465694	0.993045	0.00303103	mmu:110006	stable	NM_010368	Gusb
7.52799	6.32141	6.12386	6.91811	6.97473	6.76135	6.61976	0.634118	6.86804	0.15088	-0.248282	0.777375	0.109369	0.852187	0.0694651	mmu:320528	stable	NM_177184	Vps13c
5.69278	5.80626	6.1915	5.815	8.39828	7.72633	5.81063	0.217327	8.06231	0.475138	-2.25167	0.001136	2.94462	0.0216564	1.66441	mmu:72580	down	NM_028287	Zufsp
11.7344	12.1117	11.5711	11.7112	11.1593	11.8503	11.7228	0.231277	11.5048	0.488624	0.217992	0.368134	0.433994	0.508535	0.293679	mmu:27221	stable	NM_013733	Chaf1a
10.367	11.2305	10.3031	11.0719	10.7257	10.267	10.7195	0.476351	10.4963	0.324384	0.22312	0.555286	0.255483	0.677712	0.168955	mmu:0	stable	AK045810
7.16712	6.99117	6.82618	6.6201	6.92618	6.43799	6.90868	0.233422	6.68208	0.345202	0.226592	0.395182	0.403203	0.53414	0.272345	mmu:225888	stable	NM_001167885	Suv420h1
8.87425	8.4568	8.76389	8.30571	10.6976	11.0264	8.61035	0.264059	10.862	0.232538	-2.25166	0.000524358	3.28037	0.0169037	1.77202	mmu:230249	down	NM_172381	AI314180
10.0319	9.45182	10.2163	9.53077	10.0819	10.2394	9.78134	0.374427	10.1606	0.1114	-0.379303	0.283195	0.547914	0.425173	0.371435	mmu:69123	stable	NM_026947	1810022C23Rik
7.94497	8.41613	7.91	7.66447	7.23613	7.24733	7.92748	0.314024	7.24173	0.00792065	0.685753	0.0344861	1.46236	0.108012	0.966528	mmu:229004	stable	NM_198169	Gmeb2
12.2994	12.594	12.2742	12.86	11.5653	11.7368	12.4467	0.276576	11.6511	0.121256	0.795676	0.016131	1.79234	0.068949	1.16147	mmu:68198	stable	NM_026612	Ndufb2
11.8595	12.1048	12.5109	12.2678	12.5429	12.4248	12.1863	0.274131	12.4839	0.0834835	-0.297577	0.226419	0.645087	0.362951	0.440152	mmu:69731	stable	NM_027189	Gemin7
17.378	17.2866	17.1485	17.2787	16.9565	17.0659	17.2826	0.0944231	17.0112	0.0773779	0.271432	0.0288161	1.54037	0.0972562	1.01208	mmu:0	stable
12.5023	12.3402	12.6909	12.419	11.6844	12.025	12.4606	0.150539	11.8547	0.24081	0.605941	0.0145978	1.83571	0.0652708	1.18528	mmu:69305	stable	NM_027030	Dcps
14.3962	14.4087	14.5276	14.729	14.5212	14.5993	14.4682	0.154229	14.5603	0.0552411	-0.0920948	0.723383	0.140632	0.810465	0.0912659	mmu:54405	stable	NM_019443	Ndufa1
9.72981	10.5223	10.0418	10.6971	10.8396	10.4066	10.2821	0.442728	10.6231	0.306126	-0.341006	0.353074	0.452134	0.493903	0.306359	mmu:22764	stable	NM_001044386	Zfx
12.4724	12.9751	12.9347	12.6295	11.9406	11.8808	12.7821	0.242458	11.9107	0.042243	0.871384	0.00996911	2.00134	0.0525491	1.27943	mmu:11534	stable	NM_134079	Adk
10.4809	11.0083	11.1218	10.6986	10.5577	10.2735	10.8534	0.292145	10.4156	0.200978	0.437813	0.155627	0.807914	0.280603	0.551907	mmu:72826	stable	NM_176836	Fam76b
8.62503	7.82178	7.72433	8.05329	10.2005	10.1611	7.93753	0.403598	10.1808	0.0278757	-2.24325	0.00217632	2.66228	0.0264555	1.57748	mmu:442812	down	AK047332	B930049P21Rik
12.8916	12.4893	12.5145	12.7722	14.8369	14.931	12.6433	0.196935	14.8839	0.0665392	-2.24056	0.000123546	3.90817	0.0120007	1.92079	mmu:18703	down	NM_011082	Pigr
9.51937	9.5448	8.96621	9.22465	8.57301	9.32074	9.37201	0.273485	8.94688	0.528729	0.425134	0.298604	0.524904	0.440042	0.356506	mmu:15201	stable	NM_008234	Hells
10.4636	10.209	10.4189	10.5423	10.32	10.6015	10.4412	0.142432	10.4607	0.199082	-0.0195001	0.722632	0.141083	0.809916	0.0915602	mmu:211389	stable	NM_173733	Suox
9.30186	9.60119	9.81081	9.73062	9.2593	9.61001	9.66591	0.223531	9.43465	0.247986	0.231253	0.425491	0.371109	0.562922	0.249552	mmu:218639	stable	NM_172595	Arl15
10.1191	11.7702	11.2787	11.1664	10.9833	10.2027	11.2225	0.694416	10.593	0.552001	0.629565	0.440161	0.356389	0.576628	0.239104	mmu:12359	stable	NM_009804	Cat
8.82214	9.41978	9.14014	8.80083	8.26618	8.25541	8.98114	0.293711	8.26079	0.00761474	0.720344	0.0235255	1.62846	0.0865538	1.06271	mmu:67433	stable	NM_024201	Ccdc127
9.12727	9.86677	9.36342	9.42156	8.52937	9.33197	9.39249	0.308784	8.93067	0.567527	0.46182	0.202563	0.693439	0.336573	0.472921	mmu:236930	stable	NM_146235	Ercc6l
12.1753	11.883	12.6414	12.2878	11.8875	12.0034	12.2315	0.313518	11.9454	0.0819904	0.286107	0.273725	0.562686	0.414969	0.381984	mmu:65106	stable	NM_022992	Arl6ip5
13.9699	13.6739	13.8222	13.9338	14.7826	13.7774	13.878	0.133176	14.28	0.71082	-0.401988	0.254596	0.594148	0.394257	0.404221	mmu:0	stable
9.77543	9.93693	9.53972	9.9654	9.37369	9.21641	9.85618	0.195262	9.29505	0.111212	0.561136	0.0298256	1.52541	0.0989987	1.00437	mmu:193116	stable	NM_148673	Slu7
7.43272	9.42851	8.37326	8.01755	7.09356	8.21511	8.1954	0.838682	7.65434	0.793053	0.541066	0.41005	0.387163	0.548387	0.260913	mmu:224454	stable	NM_146073	Zdhhc14
5.5951	6.20569	9.49993	5.97646	11.7811	8.67702	6.09108	1.80475	10.2291	2.19494	-4.138	0.108252	0.965563	0.220822	0.655958	mmu:12481	stable	NM_013486	Cd2
5.88996	7.93596	8.91892	6.97248	10.4425	9.15033	7.45422	1.29794	9.7964	0.913678	-2.34218	0.0873855	1.05856	0.193222	0.713943	mmu:0	stable
8.15222	8.46917	8.58777	8.37303	8.35479	8.16144	8.4211	0.18447	8.25811	0.136714	0.162987	0.412769	0.384293	0.550752	0.259044	mmu:0	stable	AK133987
7.56631	8.35107	7.79806	8.39139	7.36985	8.06715	8.07456	0.409247	7.7185	0.493063	0.356062	0.456072	0.340967	0.591039	0.228384	mmu:70605	stable	NM_027476	Zdhhc24
9.86677	9.64771	9.68647	9.48572	9.13859	9.42851	9.66709	0.156454	9.28355	0.205004	0.383542	0.0577105	1.23875	0.147808	0.830302	mmu:230279	stable	NM_144905	6330416G13Rik
12.197	12.6379	12.545	13.2191	11.8944	11.9629	12.5915	0.424339	11.9287	0.0484023	0.662819	0.0865964	1.0625	0.192072	0.716535	mmu:67443	stable	NM_026160	Map1lc3b
13.6955	13.6602	14.0393	13.8889	13.2818	13.6023	13.7922	0.176914	13.442	0.226621	0.350217	0.0832682	1.07952	0.187255	0.727567	mmu:26442	stable	NM_011967	Psma5
7.4787	7.05065	7.27381	7.05876	7.15028	6.66976	7.16628	0.203649	6.91002	0.339785	0.256264	0.223198	0.651311	0.359306	0.444536	mmu:0	stable
10.2146	10.487	10.2124	10.4247	9.71811	10.1676	10.3197	0.142223	9.94285	0.317832	0.376815	0.0876145	1.05742	0.193533	0.713245	mmu:59002	stable	NM_021499	Wdr8
14.1802	14.7661	14.0131	14.6871	13.0127	14.1693	14.4337	0.371467	13.591	0.817806	0.842713	0.142649	0.845731	0.264699	0.577248	mmu:16906	stable	NM_010721	Lmnb1
6.53495	5.67609	6.61259	5.63471	8.56174	8.12998	6.10552	0.531439	8.34586	0.305297	-2.24034	0.00603216	2.21953	0.0405285	1.39224	mmu:0	down	AK078025
7.37346	6.72583	7.02132	7.56249	6.63062	6.34875	7.19739	0.371857	6.48969	0.19931	0.707704	0.0799913	1.09696	0.182305	0.7392	mmu:338348	stable	NM_177384	Ttc16
8.1818	6.62679	6.99456	6.28578	8.01326	8.78959	6.81068	0.825451	8.40143	0.548951	-1.59075	0.106053	0.974477	0.218532	0.660484	mmu:67369	stable	NM_026111	Qpctl
10.556	10.6365	10.8989	10.6923	10.098	10.4074	10.6644	0.146446	10.2527	0.218789	0.41174	0.0378098	1.4224	0.114115	0.942656	mmu:69731	stable	NM_027189	Gemin7
7.72533	7.67568	8.30264	7.45449	6.74935	6.98269	7.7005	0.361761	6.86602	0.164998	0.834482	0.0301713	1.52041	0.0997516	1.00108	mmu:209003	stable	NM_173376	Rbmx2
10.2214	10.802	10.4907	10.7983	9.94956	10.3258	10.6445	0.278968	10.1377	0.266041	0.506825	0.138965	0.857096	0.259923	0.585155	mmu:17826	stable	AF212920	Mtvr2
10.6024	10.5423	10.1748	10.5744	10.0513	10.1787	10.5584	0.200651	10.115	0.0900965	0.443392	0.0823809	1.08417	0.18612	0.730206	mmu:20168	stable	NM_001003934	Rtn3
14.9044	14.7856	14.9368	15.0831	15.0592	15.3917	14.9206	0.122422	15.2254	0.235133	-0.30485	0.095452	1.02022	0.204349	0.689627	mmu:107686	stable	NM_026943	Snrpd2
7.62928	7.83111	7.77476	8.16381	8.29476	8.45878	7.80293	0.225991	8.37677	0.115975	-0.57384	0.0406846	1.39057	0.119188	0.923768	mmu:12501	stable	NM_007648	Cd3e
9.61001	9.51798	9.34422	9.57158	9.83138	9.50818	9.54478	0.117383	9.66978	0.228535	-0.125003	0.296627	0.527789	0.438289	0.358239	mmu:338355	stable	NM_001045528	Fkbp15
12.9121	12.642	13.1476	13.0459	12.6827	12.6676	12.979	0.218975	12.6752	0.0106788	0.303831	0.186391	0.729576	0.317647	0.498055	mmu:70186	stable	NM_027342	Fam162a
10.7185	11.1032	11.0899	10.9656	10.4599	10.1682	11.0277	0.178301	10.314	0.206332	0.713677	0.0151688	1.81905	0.0667042	1.17585	mmu:21803	stable	NM_011577	Tgfb1
6.28032	6.71098	5.66882	6.47112	8.71113	8.51575	6.37572	0.445639	8.61344	0.138151	-2.23772	0.00235908	2.62726	0.0271913	1.56557	mmu:100040086	down	AK142040	Gm2590
7.45019	8.2778	7.64758	7.64296	10.1499	9.6025	7.64527	0.360701	9.87621	0.387077	-2.23094	0.00263055	2.57995	0.0281034	1.55124	mmu:0	down
9.21709	9.44311	9.2495	9.57363	9.09626	9.03313	9.34631	0.168037	9.0647	0.0446412	0.281607	0.0742735	1.12917	0.173843	0.759843	mmu:74533	stable	NM_028986	Gzf1
8.57335	8.46229	8.37818	7.95847	8.19606	7.98706	8.42024	0.268573	8.09156	0.147789	0.328679	0.299831	0.523123	0.441322	0.355244	mmu:75292	stable	NM_029239	Prkd3
12.4717	12.1158	11.7205	12.0878	12.3015	12.881	12.1018	0.30694	12.5912	0.409812	-0.489432	0.165577	0.780999	0.292517	0.533849	mmu:20725	stable	NM_011459	Serpinb8
11.7795	12.4433	12.0924	12.0659	11.5888	11.6136	12.0792	0.271876	11.6012	0.0175793	0.477973	0.0726533	1.13874	0.171421	0.765935	mmu:56722	stable	NM_019980	Litaf
7.37584	7.33447	6.68424	7.41867	7.68643	7.75552	7.35516	0.347748	7.72098	0.0488542	-0.365822	0.119024	0.924366	0.23478	0.629339	mmu:14430	stable	NM_016658	Galt
7.95511	7.83735	8.47844	8.13537	10.5973	9.9529	8.04524	0.279545	10.2751	0.455651	-2.22986	0.00164922	2.78272	0.0244339	1.61201	mmu:0	down
9.56157	10.3112	9.97471	10.7918	9.99179	10.0508	10.1429	0.521038	10.0213	0.0417065	0.121663	0.741139	0.1301	0.824654	0.083728	mmu:225283	stable	NM_144861	Rprd1a
6.38327	7.04277	6.36683	6.79354	8.80948	8.80552	6.5884	0.329726	8.8075	0.00280101	-2.21909	0.000945135	3.02451	0.0203399	1.69165	mmu:0	down
11.3509	10.2272	10.9763	10.3645	11.8998	10.8346	10.6704	0.526818	11.3672	0.753226	-0.696787	0.281358	0.550741	0.423378	0.373272	mmu:22022	stable	NM_009419	Tpst2
12.8423	11.9488	12.0171	12.3762	13.4039	13.7393	12.1967	0.409546	13.5716	0.237207	-1.3749	0.016987	1.76988	0.0712034	1.1475	mmu:57376	stable	NM_020618	Smarce1
7.03191	6.77185	6.97541	6.46573	9.40785	8.7687	6.87363	0.255979	9.08828	0.451949	-2.21465	0.00114748	2.94025	0.0217092	1.66336	mmu:0	down
14.2191	14.1597	14.0006	14.312	13.3872	14.031	14.1894	0.130821	13.7091	0.4552	0.480295	0.102919	0.987506	0.214298	0.668983	mmu:0	stable
10.1142	10.2989	10.814	11.0614	11.5858	10.5428	10.5564	0.44056	11.0643	0.73755	-0.507867	0.344469	0.46285	0.485507	0.313805	mmu:0	stable
13.0041	13.4525	13.3755	13.2031	12.9451	13.031	13.2893	0.199276	12.9881	0.060771	0.301224	0.148992	0.826837	0.272714	0.564292	mmu:68036	stable	NM_026521	Zfp706
7.32393	7.0059	7.09089	6.43408	7.04023	6.98878	7.04839	0.37781	7.0145	0.0363812	0.0338903	0.866627	0.0621679	0.913841	0.0391295	mmu:0	stable	CF550882
13.0506	13.2219	12.7137	13.1807	13.1594	13.3345	13.1156	0.230553	13.2469	0.123805	-0.131278	0.320326	0.494408	0.462095	0.335269	mmu:56275	stable	NM_019869	Rbm14
9.15714	8.87207	8.71191	8.69331	8.40957	8.67609	8.79199	0.214591	8.54283	0.188459	0.249164	0.155022	0.809607	0.279922	0.552963	mmu:71832	stable	NM_027945	Csl
7.65122	8.44007	8.09698	8.03475	9.69137	8.84448	8.06586	0.323258	9.26793	0.598838	-1.20206	0.0269115	1.57006	0.0933711	1.02979	mmu:57784	stable	NM_021328	Bin3
6.12594	5.98604	6.08357	5.74219	7.8858	8.60586	6.0348	0.171791	8.24583	0.509158	-2.21103	0.000897854	3.04679	0.020008	1.6988	mmu:76650	down	NM_029688	Srxn1
8.34607	8.1334	8.61723	8.76835	8.23915	8.06266	8.48165	0.282426	8.1509	0.124798	0.330744	0.222604	0.652467	0.358578	0.445416	mmu:0	stable
10.9766	10.7275	11.2151	10.4201	11.0198	11.0069	10.852	0.34067	11.0134	0.00910457	-0.16133	0.523199	0.281333	0.650126	0.187002	mmu:69740	stable	NM_027193	Dph5
9.85821	10.3785	10.2276	10.2627	9.56138	9.66043	10.2452	0.225145	9.6109	0.0700367	0.634266	0.0291733	1.53501	0.0977827	1.00974	mmu:72117	stable	NM_028108	Naa50
16.5137	16.4525	16.5363	16.6463	16.8401	16.8122	16.525	0.08091	16.8261	0.0197031	-0.301115	0.00920784	2.03584	0.0505802	1.29602	mmu:623174	stable	XM_887605	Gm6404
10.5351	9.46488	11.6188	7.45677	7.66226	9.25327	9.99999	1.7746	8.45776	1.12502	1.54223	0.407279	0.390108	0.545537	0.263176	mmu:16818	stable	NM_010693	Lck
11.6693	11.7244	11.3979	11.8519	12.2649	11.863	11.6968	0.191269	12.0639	0.284196	-0.367077	0.0999165	1.00036	0.210132	0.677508	mmu:104401	stable	NM_144868	Pcnxl3
7.69829	7.75194	7.76578	7.75855	10.3306	9.57363	7.75525	0.0307539	9.95212	0.535265	-2.19687	0.000690364	3.16092	0.0187883	1.72611	mmu:0	down
8.89862	8.29476	8.80679	8.57969	11.1314	10.648	8.69324	0.269216	10.8897	0.341855	-2.19646	0.000856191	3.06743	0.0196672	1.70626	mmu:246103	down	NM_139227	Atxn7
12.1233	12.6554	12.5765	12.6804	12.4333	12.1072	12.6159	0.260858	12.2702	0.230594	0.34572	0.338291	0.47071	0.479362	0.319336	mmu:26894	stable	NM_012003	Cops7a
10.0332	10.456	10.2845	10.2689	10.0434	10.1091	10.2767	0.173692	10.0763	0.0464487	0.200421	0.234443	0.629963	0.37261	0.428745	mmu:14265	stable	NM_008031	Fmr1
10.4086	10.3886	10.1137	10.2471	9.72497	10.0443	10.3178	0.137481	9.88465	0.225823	0.433165	0.0464471	1.33304	0.129297	0.888411	mmu:226591	stable	NM_145513	Tiprl
6.05077	6.6093	6.44239	6.45669	5.93281	7.97628	6.44954	0.238299	6.95455	1.44495	-0.505008	0.434409	0.362101	0.571404	0.243057	mmu:17939	stable	NM_008669	Naga
15.5054	15.5992	15.4518	15.5271	15.6602	15.7768	15.5162	0.0610385	15.7185	0.0825049	-0.202259	0.0271912	1.56557	0.093918	1.02725	mmu:0	stable
12.857	12.6222	12.3915	12.5342	13.2367	12.9258	12.5782	0.195241	13.0813	0.219905	-0.503041	0.0514681	1.28846	0.137973	0.860205	mmu:234847	stable	NM_153176	Spg7
6.36108	5.60482	6.00048	5.89183	8.07429	8.20985	5.94616	0.312634	8.14207	0.0958532	-2.19591	0.000793674	3.10036	0.0192931	1.7146	mmu:0	down
10.8385	11.5625	10.7831	11.49	10.8339	10.8646	11.1643	0.414734	10.8492	0.0216712	0.315016	0.362865	0.440254	0.503556	0.297953	mmu:12316	stable	NM_009791	Aspm
7.00946	6.49682	6.0325	6.42709	8.76389	8.55163	6.46195	0.401305	8.65776	0.150092	-2.1958	0.00215113	2.66733	0.0263036	1.57999	mmu:0	down
10.8806	11.0911	11.5884	10.8058	10.1055	10.4004	10.9858	0.352584	10.2529	0.208489	0.732895	0.0399069	1.39895	0.117909	0.928451	mmu:235169	stable	NM_172291	Foxred1
8.28826	8.86263	9.09694	8.57129	8.65519	7.62696	8.71696	0.351196	8.14108	0.727069	0.575883	0.241617	0.616873	0.380662	0.419461	mmu:117149	stable	NM_054096	Tirap
5.55995	6.28499	5.8788	5.8788	6.66264	6.6201	5.8788	0.297068	6.64137	0.03008	-0.762566	0.0294072	1.53155	0.098174	1.008	mmu:0	stable
9.1527	9.39798	9.46359	9.11977	9.6573	9.59445	9.27534	0.172675	9.62587	0.0444364	-0.350533	0.0591147	1.2283	0.150201	0.823328	mmu:0	stable
9.66847	10.0945	9.72756	10.0667	8.81404	9.22108	9.89712	0.222487	9.01756	0.28782	0.879563	0.0138549	1.8584	0.0632758	1.19876	mmu:52585	stable	NM_026819	Dhrs1
6.77738	6.82331	6.81109	6.73304	7.12054	6.83295	6.79424	0.0404152	6.97674	0.203356	-0.182506	0.110193	0.957845	0.223374	0.650966	mmu:272027	stable	NM_173033	Tstd2
7.46572	7.00312	6.73304	7.32313	9.56092	9.15213	7.16312	0.328469	9.35652	0.289058	-2.1934	0.001291	2.88907	0.0224678	1.64844	mmu:0	down
11.9331	11.2782	11.508	11.5625	12.5206	11.3148	11.5353	0.271349	11.9177	0.852632	-0.382475	0.456355	0.340698	0.591256	0.228224	mmu:192786	stable	NM_175258	Rapgef6
7.44428	7.9085	7.49121	8.55725	9.45182	8.38421	7.69986	0.515415	8.91801	0.754917	-1.21816	0.102599	0.988856	0.213825	0.669941	mmu:0	stable
17.0259	16.9192	17.0758	17.0043	16.6569	16.7923	17.0151	0.0653417	16.7246	0.0957416	0.290492	0.0117948	1.92831	0.057674	1.23902	mmu:27367	stable	NM_013762	Rpl3
9.96009	10.6217	9.73957	10.111	9.36667	9.31829	10.0356	0.374835	9.34248	0.0342114	0.693083	0.0530073	1.27566	0.140026	0.853793	mmu:330260	stable	NM_183308	Pon2
7.1178	6.77104	7.04592	6.89508	7.16611	7.87314	6.9705	0.155107	7.51962	0.49994	-0.549126	0.0840899	1.07526	0.188486	0.724721	mmu:11920	stable	NM_007499	Atm
8.8886	8.32633	8.7455	8.21302	8.80053	9.02694	8.53592	0.324692	8.91374	0.160099	-0.377822	0.217345	0.662851	0.353281	0.45188	mmu:212772	stable	NM_001025102	2700007P21Rik
8.3419	7.46161	7.51678	8.24395	9.8285	10.295	7.88036	0.466294	10.0618	0.329884	-2.1814	0.00454657	2.34232	0.0358059	1.44604	mmu:12519	down	NM_009855	Cd80
11.4438	11.4385	11.3736	11.6441	12.1937	11.9128	11.4411	0.117182	12.0533	0.19863	-0.61211	0.00929199	2.03189	0.0507062	1.29494	mmu:0	stable
8.43415	8.37424	8.31344	8.29619	8.22917	8.31552	8.34384	0.062767	8.27234	0.0610624	0.0715007	0.202721	0.693101	0.336756	0.472684	mmu:0	stable
11.6688	11.8407	11.8214	11.6968	11.5501	11.5249	11.7591	0.0866904	11.5375	0.0178325	0.221571	0.0285337	1.54464	0.096763	1.01429	mmu:217718	stable	NM_145138	Nek9
12.448	12.5234	12.3833	12.8594	12.1183	12.3554	12.4857	0.211804	12.2368	0.167684	0.248845	0.14403	0.841547	0.266351	0.574546	mmu:66156	stable	NM_001038230	Anapc11
11.0188	10.6955	10.094	10.4205	9.96057	10.2466	10.558	0.393873	10.1036	0.202268	0.454361	0.214965	0.667633	0.350926	0.454784	mmu:19360	stable	NM_009012	Rad50
14.5804	14.6248	15.2756	15.2438	14.798	15.1472	14.9343	0.380015	14.9726	0.246925	-0.038304	0.898277	0.0465899	0.934935	0.0292187	mmu:68512	stable	NM_001134646	Tomm5
11.4558	12.2979	11.3889	11.4908	11.5369	11.9751	11.4733	0.42848	11.756	0.309847	-0.282749	0.793012	0.10072	0.863866	0.0635537	mmu:30935	stable	NM_023141	Tor3a
7.03697	7.63707	8.17651	7.50829	10.0901	9.40503	7.57268	0.468591	9.74757	0.484421	-2.17489	0.00620242	2.20744	0.0412965	1.38409	mmu:67120	down	NM_025978	Ttc14
12.3072	12.3985	12.3105	12.0941	11.9812	11.6036	12.3089	0.129395	11.7924	0.266981	0.516454	0.0324572	1.48869	0.104412	0.981251	mmu:70314	stable	NM_030566	Rabep2
11.9949	12.7099	12.6366	12.0768	12.8479	12.2682	12.3567	0.370745	12.5581	0.409912	-0.201384	0.570644	0.243635	0.690346	0.160933	mmu:29876	stable	NM_013885	Clic4
10.2902	10.4306	9.7151	9.64549	9.83206	9.53996	10.0026	0.397816	9.68601	0.206551	0.316626	0.343562	0.463995	0.484464	0.314738	mmu:12151	stable	NM_007552	Bmi1
6.57527	6.20384	12.7739	6.39438	11.0927	10.3073	6.48482	3.19497	10.7	0.555359	-4.21517	0.322924	0.4909	0.464971	0.332574	mmu:16992	stable	NM_010735	Lta
9.84627	10.0944	9.94834	11.0627	8.49049	11.1746	10.0214	0.559195	9.83254	1.89794	0.188816	0.683096	0.165518	0.781837	0.106884	mmu:15199	stable	NM_013546	Hebp1
11.4619	10.9911	11.066	10.9324	10.643	11.2756	11.0286	0.239017	10.9593	0.447304	0.069251	0.591955	0.227711	0.708711	0.149531	mmu:107732	stable	NM_026154	Mrpl10
10.2394	11.0741	10.9947	11.218	10.8025	10.1238	11.0344	0.437949	10.4632	0.479864	0.571258	0.342304	0.465588	0.483175	0.315895	mmu:71946	stable	NM_028013	Endod1
7.5188	5.90085	5.62497	6.11865	8.14571	7.00729	6.00975	0.843208	7.5765	0.804984	-1.56675	0.149604	0.825057	0.273373	0.563244	mmu:0	stable
9.1588	7.86437	8.50842	8.76994	10.7902	10.8256	8.63918	0.544139	10.8079	0.0250553	-2.16871	0.00543964	2.26443	0.0387017	1.41227	mmu:80879	down	NM_030696	Slc16a3
9.74067	10.1914	9.9706	10.1823	9.57924	9.19255	10.0765	0.213077	9.3859	0.27343	0.690573	0.0330713	1.48055	0.105578	0.976428	mmu:381236	stable	NM_001013770	Lipo1
6.10098	6.34572	6.71671	6.78429	8.43852	8.96049	6.53122	0.321517	8.6995	0.369093	-2.16829	0.00157023	2.80404	0.024088	1.6182	mmu:29820	down	NM_013869	Tnfrsf19
8.39409	7.31714	7.78925	7.70945	9.64286	10.1884	7.74935	0.445116	9.91562	0.385743	-2.16627	0.00480044	2.31872	0.036552	1.43709	mmu:0	down
6.96691	6.05623	7.78754	8.46846	7.72413	6.65076	7.37723	1.04233	7.18745	0.758984	0.18978	0.883547	0.0537701	0.924713	0.0339932	mmu:11745	stable	NM_013470	Anxa3
15.4708	15.0796	15.0728	15.0365	14.8926	15.1233	15.0762	0.204782	15.008	0.163113	0.0682257	0.405796	0.391692	0.544093	0.264326	mmu:15081	stable	NM_008211	H3f3b
6.77242	7.70277	6.70827	7.34096	9.16727	8.13848	7.05669	0.475493	8.65288	0.727465	-1.59619	0.0329567	1.48206	0.105321	0.977484	mmu:0	stable
10.6448	10.5107	10.5287	10.3054	9.72826	10.0649	10.5197	0.141119	9.89657	0.238022	0.623096	0.0152623	1.81638	0.0669676	1.17414	mmu:118451	stable	NM_080452	Mrps2
7.86437	8.8854	9.0215	6.88842	10.3738	7.00946	8.37488	0.995422	8.69161	2.37893	-0.316732	0.700109	0.154835	0.793634	0.10038	mmu:14998	stable	NM_010386	H2-DMa
10.98	10.3876	11.335	10.6899	10.516	10.5613	10.8349	0.404806	10.5387	0.0320156	0.29625	0.366188	0.436296	0.506871	0.295102	mmu:72170	stable	NM_133928	Chchd4
8.67951	9.81899	9.0613	9.61833	8.14428	5.98604	9.33981	0.520429	7.06516	1.5261	2.27465	0.043908	1.35746	0.124905	0.903419	mmu:0	stable	XR_106070
9.64286	9.78386	10.098	10.2542	9.91435	9.66351	9.94092	0.280621	9.78893	0.177368	0.151984	0.525125	0.279737	0.651729	0.185933	mmu:0	stable
7.11235	6.91007	7.32068	7.03697	6.7464	7.26457	7.07466	0.172048	7.00548	0.366404	0.0691796	0.684122	0.164866	0.782332	0.106609	mmu:66931	stable	NM_025851	1700010I14Rik
12.7103	12.649	12.7837	12.5597	12.642	12.4269	12.6796	0.0949031	12.5345	0.152096	0.145161	0.219042	0.659473	0.35492	0.449869	mmu:22687	stable	NM_011752	Zfp259
7.21727	7.43201	8.11282	7.09528	5.81592	6.91007	7.32464	0.454175	6.363	0.773676	0.961648	0.0824657	1.08373	0.186221	0.729971	mmu:100045796	stable	XM_001474949	LOC100045796
14.0698	14.4952	14.4117	13.8681	13.3445	8.27205	14.2407	0.293582	10.8083	3.58675	3.43245	0.0958806	1.01827	0.204911	0.688434	mmu:16913	stable	NM_010724	Psmb8
15.4136	15.1445	15.6	15.6853	15.9045	16.0123	15.5068	0.239474	15.9584	0.0762162	-0.451619	0.0527357	1.2779	0.139668	0.854903	mmu:0	stable
7.11901	6.77442	6.60458	6.97749	7.32313	7.18339	6.87596	0.225933	7.25326	0.0988155	-0.377302	0.0927167	1.03284	0.200564	0.697747	mmu:14270	stable	NM_001081011	Srgap2
10.5397	10.7302	10.7945	10.8748	9.94915	10.4125	10.7624	0.142876	10.1808	0.327652	0.581526	0.0356743	1.44764	0.110132	0.958085	mmu:57441	stable	NM_020567	Gmnn
7.99628	8.49254	8.27981	8.54714	7.71642	6.34496	8.38618	0.249969	7.03069	0.969766	1.35549	0.0476788	1.32168	0.131578	0.880817	mmu:171167	stable	NM_134161	Fut10
5.94591	6.1484	6.24543	5.55995	5.83552	6.2816	6.04715	0.303485	6.05856	0.315425	-0.011409	0.768445	0.114387	0.845761	0.0727523	mmu:76642	stable	AK008852	1700113A16Rik
13.0907	13.615	13.125	13.5407	12.6361	12.9066	13.3328	0.273405	12.7713	0.191246	0.561489	0.0610543	1.21428	0.152881	0.815648	mmu:98386	stable	NM_133815	Lbr
7.12259	8.18879	7.61723	8.38627	5.97784	8.01651	7.90301	0.572671	6.99717	1.44156	0.905838	0.334071	0.476161	0.475538	0.322814	mmu:16443	stable	NM_001110275	Itsn1
10.3847	11.068	10.5337	11.2235	10.7449	10.8891	10.8009	0.406038	10.817	0.101933	-0.0161607	0.964565	0.0156686	0.978054	0.00963725	mmu:23885	stable	NM_011818	Gmcl1
7.11593	11.8434	10.4809	10.0025	9.05696	8.51021	10.2417	1.98912	8.78359	0.38661	1.45812	0.512737	0.290105	0.640958	0.19317	mmu:246730	stable	NM_145211	Oas1a
5.56538	5.44146	5.61784	5.84178	7.9411	7.57148	5.59161	0.167335	7.75629	0.261362	-2.16468	0.000224074	3.64961	0.0138843	1.85748	mmu:76117	down	NM_001025377	Arhgap15
7.22714	7.77416	7.74765	7.64609	6.85815	7.23912	7.69687	0.253819	7.04863	0.269388	0.648237	0.0693883	1.15871	0.166181	0.779419	mmu:66641	stable	NM_025679	Sike1
10.7275	10.7103	10.5196	10.5496	10.3048	10.7523	10.6299	0.107306	10.5286	0.31639	0.10137	0.570068	0.244073	0.690119	0.161076	mmu:0	stable
6.33418	6.83295	6.51945	7.08539	7.92742	7.22582	6.6762	0.332882	7.57662	0.496105	-0.900423	0.0550642	1.25913	0.143448	0.843305	mmu:77996	stable	NM_030021	D730039F16Rik
10.1126	10.4586	10.1204	10.5665	10.7328	10.5174	10.2895	0.232867	10.6251	0.15232	-0.335634	0.171513	0.765702	0.300004	0.522873	mmu:216292	stable	NM_207522	BC067068
13.7069	13.3829	13.2302	13.4785	12.6099	12.8608	13.4307	0.199678	12.7353	0.177439	0.69533	0.0132256	1.87859	0.061626	1.21024	mmu:66642	stable	NM_025680	Ctnnbl1
6.44065	6.69537	6.36108	6.02546	5.91592	6.65779	6.40087	0.276401	6.28686	0.524583	0.114009	0.775601	0.110361	0.850949	0.0700962	mmu:15182	stable	NM_008229	Hdac2
6.91716	6.80267	6.65425	6.68717	6.60825	7.35334	6.74492	0.119575	6.9808	0.526855	-0.235876	0.429005	0.367537	0.566313	0.246944	mmu:22778	stable	NM_001025597	Ikzf1
13.7844	14.108	13.7026	13.862	13.3546	13.6863	13.8232	0.175037	13.5205	0.234495	0.302745	0.107053	0.970402	0.219574	0.65842	mmu:319322	stable	NM_030109	Sf3b2
9.12165	8.74436	8.78914	8.66371	10.8987	10.946	8.76675	0.201425	10.9223	0.0334203	-2.15559	0.000160303	3.79506	0.012639	1.89829	mmu:0	down
11.3871	11.4752	11.8357	11.2606	10.7141	10.4934	11.4311	0.246962	10.6038	0.156063	0.827347	0.0108797	1.96338	0.0553541	1.25685	mmu:0	stable
8.73657	9.03713	8.71073	8.44434	6.32253	7.65718	8.72365	0.242438	6.98985	0.94374	1.7338	0.0176094	1.75425	0.072661	1.1387	mmu:70603	stable	AY007717	Mutyh
11.9546	11.9521	11.8526	11.7368	12.0708	12.4533	11.9024	0.103094	12.2621	0.270483	-0.359671	0.0506018	1.29583	0.136563	0.864667	mmu:27267	stable	NM_013742	Cars
7.02483	7.87991	7.92615	7.37755	6.34719	6.83174	7.62873	0.430446	6.58947	0.342629	1.03926	0.0535694	1.27108	0.140966	0.850886	mmu:26457	stable	NM_011977	Slc27a1
9.77714	11.1187	10.1881	9.96733	9.51093	9.89432	10.0777	0.594808	9.70262	0.2711	0.375087	0.291378	0.535543	0.433475	0.363036	mmu:16145	stable	NM_018738	Igtp
10.6817	10.9591	11.179	11.6139	10.8336	10.5957	11.0691	0.393646	10.7146	0.168226	0.354451	0.264963	0.576814	0.405852	0.391632	mmu:211151	stable	NM_206534	Churc1
7.55667	8.47747	8.07743	8.05457	7.86957	7.01153	8.066	0.37709	7.44055	0.606723	0.62545	0.194486	0.711112	0.327304	0.485049	mmu:0	stable
8.80509	8.55725	8.64857	8.5581	10.7206	10.782	8.60334	0.11671	10.7513	0.0434092	-2.14798	1.92496e-05	4.71558	0.0115193	1.93857	mmu:0	down	EU234054
8.02487	7.47173	7.44881	7.66076	9.66888	9.75099	7.56625	0.266388	9.70993	0.058062	-2.14369	0.000516156	3.28722	0.0169037	1.77202	mmu:239510	down	NM_001081409	Phf20l1
9.21315	9.3049	9.22551	9.31381	9.35072	8.99129	9.2652	0.0523471	9.17101	0.254154	0.0941952	0.469152	0.328686	0.602636	0.219945	mmu:0	stable
8.92611	8.16877	8.67702	8.17784	8.67528	8.61077	8.42743	0.37673	8.64302	0.0456152	-0.215596	0.612011	0.213241	0.725461	0.139386	mmu:18708	stable	NM_001077495	Pik3r1
13.0414	13.2544	12.3799	12.9038	11.5049	11.8565	12.9726	0.372372	11.6807	0.248594	1.29187	0.0153923	1.8127	0.0672417	1.17236	mmu:21973	stable	NM_011623	Top2a
12.3926	12.5023	12.2027	12.7563	12.9226	12.9497	12.4474	0.231165	12.9362	0.0191709	-0.488733	0.0528051	1.27732	0.139794	0.85451	mmu:0	stable
9.93832	9.36561	9.46585	9.16472	9.0347	9.22044	9.41573	0.327969	9.12757	0.131344	0.28816	0.231265	0.63589	0.368989	0.432987	mmu:109154	stable	NM_175403	Mlec
15.134	14.813	14.856	14.8968	15.3297	15.0952	14.8764	0.143493	15.2124	0.165776	-0.336063	0.0903634	1.04401	0.197146	0.705211	mmu:69816	stable	NM_027222	2010001M09Rik
9.38126	9.58974	9.88052	9.77394	9.08897	9.49131	9.68184	0.219232	9.29014	0.284494	0.391697	0.149246	0.826096	0.273017	0.56381	mmu:218639	stable	NM_172595	Arl15
7.04277	6.7174	6.4845	6.76269	9.00026	8.75645	6.74004	0.229067	8.87836	0.172402	-2.13831	0.00034329	3.46434	0.0153112	1.81499	mmu:0	down
10.4263	11.0423	10.6365	11.0158	11.0016	10.6658	10.8262	0.300077	10.8337	0.237485	-0.00752502	0.839507	0.0759759	0.895447	0.04796	mmu:74213	stable	NM_134077	Rbm26
10.0662	10.6297	9.8412	9.62097	12.08	12.0937	9.95369	0.433392	12.0869	0.00966444	-2.13319	0.00324784	2.48841	0.0304598	1.51627	mmu:13496	down	NM_007880	Arid3a
12.0102	12.3583	12.3418	12.3411	12.8964	12.4038	12.3414	0.168626	12.6501	0.348357	-0.308669	0.12054	0.918867	0.236848	0.625531	mmu:20658	stable	NM_178880	Son
10.2993	10.741	10.6051	10.5462	10.8391	10.4247	10.5756	0.184719	10.6319	0.293016	-0.0563165	0.677785	0.168908	0.777394	0.109359	mmu:228545	stable	NM_172269	Vps18
10.2107	10.0828	9.90704	10.0013	9.69364	9.52034	10.042	0.128718	9.60699	0.122542	0.435046	0.0157907	1.8016	0.0681887	1.16629	mmu:19164	stable	NM_008943	Psen1
12.1846	11.8777	12.2936	11.6731	11.7047	11.9703	12.0311	0.283961	11.8375	0.187821	0.19358	0.498049	0.302728	0.628046	0.202009	mmu:57750	stable	BC004748	Wdr12
12.7988	13.0934	13.2879	12.9318	13.5331	13.4458	13.0126	0.211039	13.4894	0.0617219	-0.476863	0.045243	1.34445	0.127236	0.89539	mmu:56212	stable	NM_019566	Rhog
9.8169	10.2486	9.65537	9.92131	9.19096	9.11133	9.8691	0.250515	9.15114	0.0563022	0.717959	0.0160205	1.79532	0.0686456	1.16339	mmu:232879	stable	NM_001024699	Zbtb45
9.63721	9.72475	8.7573	9.31154	8.53676	10.5849	9.47438	0.437973	9.56082	1.44823	-0.086441	0.788424	0.10324	0.860366	0.0653169	mmu:15512	stable	NM_008301	Hspa2
9.70492	9.44662	9.4329	9.5655	8.7777	9.19498	9.50606	0.126509	8.98634	0.295063	0.519715	0.0257435	1.58933	0.0907238	1.04228	mmu:50912	stable	NM_016699	Exosc10
14.9584	15.2787	14.9811	15.1995	14.6719	14.8683	15.0903	0.159116	14.7701	0.138896	0.320196	0.0666335	1.17631	0.161705	0.791277	mmu:18538	stable	NM_011045	Pcna
15.2653	15.0678	15.3536	15.3227	15.1686	15.2127	15.294	0.128362	15.1907	0.0312211	0.103348	0.560074	0.251755	0.681545	0.166506	mmu:66077	stable	NM_025338	Aurkaip1
6.25729	5.99286	6.02231	5.92977	8.14903	8.13207	6.00758	0.143125	8.14055	0.0119976	-2.13297	4.12189e-05	4.3849	0.0117912	1.92844	mmu:0	down
12.1368	12.4703	12.3015	12.2987	12.2133	12.2941	12.3001	0.136145	12.2537	0.0571091	0.0463877	0.670756	0.173435	0.771731	0.112534	mmu:101358	stable	NM_133940	Fbxl14
12.1316	11.7947	12.1931	11.4184	11.6674	12.1273	11.9632	0.356652	11.8974	0.325181	0.0658	0.968002	0.0141236	0.980588	0.00851331	mmu:216134	stable	NM_172134	Pdxk
16.9016	16.4348	16.9498	16.7316	16.3573	16.5964	16.8166	0.232743	16.4769	0.169113	0.33974	0.216429	0.664685	0.352381	0.452987	mmu:664894	stable	XR_104891	Gm13215
11.7398	11.7068	11.4778	11.9317	13.9243	13.7881	11.7233	0.186087	13.8562	0.0963534	-2.1329	0.000124429	3.90508	0.0120007	1.92079	mmu:100316870	down	NR_033146	LOC100316870
8.07165	8.57762	8.7777	8.91814	8.76962	8.76994	8.67766	0.370448	8.76978	0.000227642	-0.0921197	0.545049	0.263564	0.669394	0.174318	mmu:246277	stable	NM_144942	Csad
6.02546	6.16302	5.80353	5.83407	5.63471	6.14403	5.92977	0.16911	5.88937	0.360144	0.0403954	0.755115	0.121987	0.835673	0.0779636	mmu:0	stable
5.69905	5.95622	6.18257	6.14249	8.21755	8.14236	6.04936	0.220627	8.17995	0.0531691	-2.1306	0.000197351	3.70476	0.0134164	1.87237	mmu:0	down
7.27935	6.74787	7.16517	6.71671	5.95008	6.31692	6.95652	0.286982	6.1335	0.259395	0.82302	0.025457	1.59419	0.0903	1.04431	mmu:67889	stable	NM_026434	Rbm18
9.02911	9.69452	9.61483	10.0526	8.62884	9.14483	9.65467	0.424241	8.88683	0.364861	0.767838	0.11595	0.93573	0.230737	0.636882	mmu:407803	stable	XR_107060	BC051226
6.34182	7.66908	7.96754	7.4634	6.18512	5.91406	7.56624	0.709934	6.04959	0.19167	1.51665	0.0717808	1.14399	0.170102	0.769291	mmu:268759	stable	NM_001004155	9930012K11Rik
14.3529	14.0827	13.7758	13.8292	13.4525	13.7593	13.956	0.264798	13.6059	0.21692	0.350056	0.139586	0.85516	0.26069	0.583875	mmu:16423	stable	NM_010581	Cd47
8.89068	7.50567	8.37143	8.82898	10.7293	10.7287	8.60021	0.639124	10.729	0.000435501	-2.12879	0.00827682	2.08214	0.0477235	1.32127	mmu:80879	down	NM_030696	Slc16a3
10.9078	10.2974	9.73192	10.0773	10.4364	10.0771	10.1873	0.494363	10.2568	0.254062	-0.0694424	0.993871	0.00266991	0.995867	0.00179881	mmu:100929	stable	NM_001015876	Tyw1
16.9447	17.1606	17.0278	16.9527	17.431	17.25	16.9903	0.100036	17.3405	0.127949	-0.350237	0.0267639	1.57245	0.0931214	1.03095	mmu:20493	stable	NM_011387	Slc10a1
7.37669	6.49568	5.99085	6.6586	8.58657	8.81756	6.57714	0.572981	8.70206	0.163335	-2.12493	0.00892703	2.04929	0.0496702	1.3039	mmu:382090	down	NM_199316	4922501C03Rik
14.4697	15.0392	15.0104	15.2421	14.7731	13.5805	15.0248	0.330302	14.1768	0.843268	0.848007	0.158595	0.799709	0.284262	0.546282	mmu:0	stable
9.29274	9.35149	9.05243	9.11034	9.8322	9.63212	9.20154	0.143007	9.73216	0.141479	-0.530617	0.0127041	1.89605	0.0601646	1.22066	mmu:67785	stable	NM_001114399	Zmym4
12.259	12.0666	12.2614	11.92	11.9577	12.3243	12.1628	0.165304	12.141	0.259228	0.0218093	0.936321	0.0285751	0.960189	0.0176431	mmu:56214	stable	NM_019575	Scamp4
7.46604	7.80824	7.39838	7.39952	6.88335	6.98041	7.43278	0.196032	6.93188	0.0686299	0.500899	0.0174256	1.75881	0.0721892	1.14153	mmu:258532	stable	NM_146539	Olfr373
7.47054	7.06072	6.52908	6.54386	6.47929	6.83607	6.80229	0.45305	6.65768	0.252277	0.144606	0.53276	0.273468	0.658638	0.181353	mmu:0	stable
9.83659	9.81256	9.38752	9.62683	10.6697	10.0945	9.71969	0.207899	10.3821	0.406745	-0.662431	0.0382181	1.41773	0.115009	0.939267	mmu:244745	stable	NM_172920	Dpy19l1
11.5646	11.8834	11.7726	11.8019	11.8191	11.4681	11.7873	0.135732	11.6436	0.248217	0.14366	0.491312	0.308643	0.622185	0.206081	mmu:11843	stable	NM_007479	Arf4
8.80409	8.90691	8.34579	8.60769	8.69948	8.72658	8.70589	0.247008	8.71303	0.0191658	-0.00713989	0.812773	0.090031	0.877755	0.0566268	mmu:84505	stable	NM_001163641	Setdb1
7.50058	8.00439	7.80641	8.55515	9.93629	10.1106	7.9054	0.443719	10.0234	0.123249	-2.11804	0.00364843	2.43789	0.03228	1.49107	mmu:0	down
9.88449	10.4192	9.94386	10.5351	12.0965	12.5002	10.1815	0.329345	12.2983	0.285406	-2.11684	0.00159797	2.79643	0.0241817	1.61651	mmu:100038651	down	XM_003086347	D130062J21Rik
11.2469	10.7615	10.9893	11.1802	11.3137	11.2343	11.0848	0.217985	11.274	0.0561649	-0.189281	0.237218	0.624853	0.375695	0.425165	mmu:192185	stable	NM_001159637	Nadk
10.8897	10.5523	10.8236	10.9034	11.1832	11.0992	10.8566	0.163713	11.1412	0.0594013	-0.284589	0.0497233	1.30344	0.135166	0.869134	mmu:0	stable
7.77277	6.99677	7.18572	6.78247	6.82041	7.54219	7.09125	0.425417	7.1813	0.510376	-0.0900575	0.993952	0.00263447	0.995894	0.00178693	mmu:83997	stable	NM_032008	Slmap
7.40054	7.66537	7.02407	7.24765	7.61996	6.22187	7.32409	0.269413	6.92091	0.9886	0.403181	0.431687	0.364831	0.569004	0.244885	mmu:98685	stable	NM_026876	1190005F20Rik
9.60427	9.31067	10.1142	9.41273	10.4789	9.98614	9.5085	0.357177	10.2325	0.348424	-0.724007	0.113075	0.946634	0.226702	0.644544	mmu:20525	stable	NM_011400	Slc2a1
6.79485	6.49409	5.72646	6.62321	7.67486	7.46622	6.55865	0.471831	7.57054	0.147526	-1.01189	0.032026	1.4945	0.1035	0.985059	mmu:0	stable	AK051961
16.4451	16.3468	16.8055	16.7218	16.6944	16.6539	16.5835	0.21875	16.6741	0.0286804	-0.0906721	0.597101	0.223952	0.71319	0.146795	mmu:68436	stable	NM_001005859	Rpl34
14.4117	14.2119	14.1916	14.3857	14.2214	14.3209	14.2988	0.114493	14.2711	0.0704024	0.0276416	0.765677	0.115955	0.84372	0.0738015	mmu:432767	stable	XM_003085872	Gm5450
8.91063	8.58741	8.94703	8.29971	8.65879	8.42636	8.74902	0.304159	8.54258	0.164348	0.206444	0.580227	0.236402	0.698474	0.15585	mmu:0	stable
9.38509	10.1314	9.19561	9.92522	10.1691	9.29093	9.65516	0.441151	9.73003	0.620977	-0.0748688	0.876365	0.0573151	0.919872	0.0362727	mmu:17301	stable	NM_008593	Foxd2
14.977	14.8683	15.0409	15.0631	15.4153	15.1454	15.009	0.0873406	15.2803	0.190787	-0.271362	0.0498685	1.30217	0.135355	0.868525	mmu:0	stable
13.1788	12.8913	12.8315	12.9155	12.8931	12.7204	12.9034	0.153805	12.8068	0.122132	0.0966296	0.309687	0.509078	0.451473	0.345368	mmu:15382	stable	NM_001039129	Hnrnpa1
10.2111	10.1543	9.34385	9.65116	9.03999	9.57679	9.90272	0.41566	9.30839	0.379576	0.594332	0.20586	0.686428	0.340656	0.467685	mmu:13543	stable	NM_007888	Dvl2
11.2646	11.5419	11.5049	11.663	10.4069	10.9034	11.5234	0.166908	10.6552	0.35105	0.868262	0.0130765	1.88351	0.0611903	1.21332	mmu:269604	stable	NM_177366	Gpr157
16.6207	14.798	14.6268	15.1686	15.9841	15.9963	14.9833	0.906789	15.9902	0.00865657	-1.00695	0.36975	0.432091	0.509929	0.29249	mmu:0	stable
9.03999	9.39322	9.40516	9.23521	9.10521	8.50016	9.31422	0.17084	8.80268	0.427836	0.511531	0.107532	0.968461	0.220009	0.657559	mmu:228545	stable	NM_172269	Vps18
9.77847	9.61709	9.25782	9.26797	8.95611	8.89625	9.44253	0.259616	8.92618	0.0423304	0.516346	0.0471775	1.32627	0.130683	0.883781	mmu:17425	stable	NM_199068	Foxk1
11.0927	10.9255	10.5377	10.8527	10.1421	10.6038	10.8891	0.232451	10.3729	0.326468	0.516206	0.0996195	1.00166	0.209746	0.678306	mmu:52898	stable	NM_173742	Rnasek
14.2357	14.64	14.2444	14.4806	14.2919	14.2017	14.3625	0.196049	14.2468	0.0637588	0.115702	0.363216	0.439835	0.503815	0.297729	mmu:12400	stable	NM_001161458	Cbfb
8.42465	8.64952	7.84173	8.13718	7.49385	7.48844	8.28091	0.350634	7.49115	0.00382569	0.789766	0.0425569	1.37103	0.122485	0.911916	mmu:60364	stable	NM_021720	Donson
10.7775	10.0296	10.2181	10.0819	10.2089	10.8516	10.15	0.343133	10.5302	0.454486	-0.380248	0.477739	0.32081	0.609725	0.214866	mmu:18141	stable	NM_016714	Nup50
12.4728	12.1316	11.8998	11.8854	12.0014	12.0855	12.0157	0.274524	12.0434	0.0594688	-0.0276827	0.807523	0.0928449	0.874362	0.0583085	mmu:192160	stable	NM_138660	Casc3
9.27945	9.20779	9.21419	9.46975	8.94342	8.82688	9.24682	0.122332	8.88515	0.0824048	0.361668	0.0143661	1.84266	0.0646407	1.18949	mmu:53380	stable	NM_016883	Psmd10
8.68317	8.53474	8.51309	8.56584	11.0236	10.308	8.55029	0.0757998	10.6658	0.505978	-2.11552	0.000762412	3.11781	0.0191739	1.71729	mmu:72194	down	NM_028149	Fbxl20
10.4862	10.9817	11.1371	10.6917	11.5762	10.6512	10.8367	0.291274	11.1137	0.654051	-0.276999	0.463668	0.333792	0.597921	0.223356	mmu:74153	stable	NM_023738	Uba7
13.9558	14.3283	14.0112	14.3529	14.3497	14.5664	14.1697	0.207626	14.458	0.153249	-0.28828	0.155284	0.808872	0.280261	0.552437	mmu:19357	stable	NM_009009	Rad21
15.1673	15.1065	14.979	15.0426	16.063	15.2203	15.0746	0.0811943	15.6416	0.595908	-0.567047	0.0989265	1.00469	0.208906	0.680048	mmu:20102	stable	BC009100	Rps4x
7.35528	6.46971	6.68674	6.26429	7.52506	7.63621	6.57823	0.473392	7.58064	0.078595	-1.00241	0.0677853	1.16886	0.163551	0.786347	mmu:0	stable
6.04798	5.92686	6.65822	6.40678	7.08452	7.07305	6.22738	0.334697	7.07878	0.00811015	-0.851401	0.0310334	1.50817	0.101529	0.993409	mmu:72219	stable	NM_028157	Fam75d3
11.1143	10.2435	10.1466	10.6792	10.0456	8.72279	10.4614	0.444115	9.38418	0.935345	1.07719	0.0910817	1.04057	0.198118	0.703076	mmu:240058	stable	NM_153166	Cpne5
10.2398	9.44996	10.1719	9.80021	9.91041	10.2191	9.98608	0.365577	10.0648	0.218303	-0.0786922	0.633843	0.198018	0.742517	0.129294	mmu:52653	stable	NM_026023	Nudcd2
7.95144	9.45335	9.22745	9.67611	8.65377	9.00778	9.3404	0.772464	8.83077	0.250329	0.509625	0.697478	0.156469	0.791988	0.101281	mmu:17961	stable	NM_010874	Nat2
10.1097	10.2552	10.7166	10.3509	9.62992	9.57051	10.3031	0.258731	9.60022	0.042011	0.702865	0.0177098	1.75179	0.0729665	1.13688	mmu:626055	stable	NR_033578	Gm15645
14.6969	15.2756	15.1348	15.2389	14.1838	14.2733	15.1869	0.266515	14.2286	0.063283	0.958305	0.0131307	1.88171	0.0613154	1.21243	mmu:14707	stable	NM_010318	Gng5
12.1721	12.3261	12.3435	12.5569	12.594	12.7294	12.3348	0.158162	12.6617	0.0956883	-0.326898	0.0679523	1.1678	0.163868	0.785505	mmu:66523	stable	NM_025615	2810004N23Rik
9.84231	10.1081	9.2791	9.88674	10.3509	9.99271	9.86453	0.352997	10.1718	0.25329	-0.307292	0.24239	0.615486	0.381354	0.418672	mmu:11363	stable	NM_007381	Acadl
9.85901	9.51684	9.32471	9.74161	9.85337	9.80627	9.62923	0.237621	9.82982	0.033301	-0.200595	0.287306	0.541656	0.42918	0.36736	mmu:110911	stable	NM_138651	Cds2
10.6635	10.8488	11.5752	6.45491	5.91754	8.18821	10.7562	2.32073	7.05288	1.6056	3.70331	0.205221	0.687778	0.339979	0.468548	mmu:0	stable	AK138686
12.8962	12.9068	13.0702	12.6118	12.2846	12.4048	12.9015	0.190411	12.3447	0.0849724	0.556815	0.0233607	1.63151	0.086202	1.06448	mmu:170750	stable	NM_133216	Xpnpep1
8.33867	8.45894	8.10167	8.33896	10.7571	10.151	8.33882	0.149718	10.454	0.428604	-2.11522	0.000587462	3.23102	0.017581	1.75496	mmu:108655	down	AK144920	Foxp1
5.29164	5.5108	5.61647	6.3326	7.89728	7.45652	5.56364	0.450601	7.6769	0.311664	-2.11326	0.00544922	2.26367	0.0387017	1.41227	mmu:54137	down	NM_016845	Acrbp
14.884	14.9375	15.0516	15.0592	14.5892	14.9848	14.9945	0.0863686	14.787	0.279761	0.207545	0.226645	0.644653	0.363282	0.439756	mmu:15312	stable	NM_008251	Hmgn1
9.36667	9.41765	8.66759	9.22188	7.95824	9.51688	9.29427	0.344048	8.73756	1.10212	0.556716	0.471522	0.326498	0.604629	0.218511	mmu:78255	stable	NM_023884	Ralgps2
11.1787	11.2721	11.3675	11.1128	11.435	11.4906	11.2254	0.111068	11.4628	0.0393189	-0.237378	0.0537939	1.26927	0.141195	0.850182	mmu:214952	stable	NM_145999	Rhot2
12.0743	12.4939	12.0389	12.1992	11.7615	11.7878	12.1367	0.206675	11.7747	0.0186332	0.362091	0.0513465	1.28949	0.137747	0.860917	mmu:70239	stable	NM_148928	Gtf3c5
7.10876	5.97525	6.77904	7.24334	9.26874	8.83039	6.9439	0.568725	9.04956	0.309955	-2.10566	0.00706539	2.15086	0.0439461	1.35708	mmu:57816	down	NM_021344	Tesc
7.97119	6.96884	7.96023	8.08381	8.59369	8.2072	7.96571	0.521119	8.40044	0.27329	-0.434735	0.18429	0.734497	0.31503	0.501648	mmu:0	stable
6.75615	6.66264	6.44927	6.21964	7.10368	6.39684	6.55595	0.238968	6.75026	0.499809	-0.194309	0.462048	0.335313	0.596457	0.224421	mmu:100504089	stable	XM_003086015	LOC100504089
7.77476	7.4922	7.52656	8.21383	9.73062	9.77952	7.65066	0.332729	9.75507	0.0345777	-2.10442	0.00131569	2.88085	0.0226566	1.6448	mmu:232430	down	NM_177687	Crebl2
9.16247	9.56489	8.07345	10.5146	9.52913	10.9833	9.36368	1.01084	10.2562	1.02825	-0.892537	0.351023	0.454664	0.491667	0.308329	mmu:53945	stable	NM_016917	Slc40a1
10.5389	10.2066	9.59821	10.4025	12.63	12.1761	10.3045	0.415265	12.4031	0.320976	-2.09854	0.00289164	2.53886	0.0291171	1.53585	mmu:13666	down	NM_010121	Eif2ak3
6.60865	6.45864	6.15881	6.48067	6.50138	5.83815	6.46966	0.190441	6.16977	0.468972	0.299889	0.359196	0.444668	0.499778	0.301223	mmu:0	stable
11.3137	11.5897	11.6771	11.5401	11.8721	11.526	11.5649	0.154992	11.6991	0.244763	-0.134214	0.343341	0.464274	0.484286	0.314898	mmu:235626	stable	NM_001081340	Setd2
14.0804	14.1743	14.3424	14.3264	14.2709	14.3782	14.2504	0.125734	14.3246	0.075869	-0.0742176	0.401207	0.396632	0.539609	0.267921	mmu:66594	stable	BC034408	Uqcr11
12.479	12.5547	12.8557	12.7082	12.9515	12.7936	12.6314	0.167316	12.8726	0.111641	-0.241104	0.17237	0.763538	0.301048	0.521364	mmu:215449	stable	NM_024457	Rap1b
7.41867	7.31461	7.82643	7.66165	7.81539	7.20235	7.54016	0.231963	7.50887	0.433483	0.031289	0.864744	0.0631122	0.912533	0.0397513	mmu:29807	stable	NM_013861	Tpk1
5.95703	5.46824	5.48971	5.97784	7.32413	8.31656	5.72337	0.282278	7.82035	0.701754	-2.09698	0.00479482	2.31923	0.0365399	1.43723	mmu:320129	down	NM_177078	Adrbk2
6.73707	6.95117	6.26764	6.54897	8.42955	9.04943	6.64302	0.290073	8.73949	0.438319	-2.09647	0.00185342	2.73203	0.0251871	1.59882	mmu:0	down
11.754	11.7518	11.5166	11.4397	11.425	11.5931	11.6342	0.16171	11.5091	0.118851	0.125109	0.464355	0.333149	0.598431	0.222986	mmu:69162	stable	NM_026969	Sec31a
12.2035	11.2951	11.4332	11.2074	11.9392	10.8385	11.3642	0.45536	11.3889	0.778277	-0.0246822	0.776166	0.110046	0.851404	0.0698645	mmu:217366	stable	NM_153545	Lrrc45
12.3689	12.496	11.7537	12.6773	11.3216	11.8282	12.4325	0.400697	11.5749	0.358206	0.857574	0.091116	1.04041	0.198169	0.702964	mmu:76281	stable	NM_029564	Tax1bp3
9.91106	10.589	10.706	10.7328	10.985	10.4724	10.6475	0.387502	10.7287	0.362444	-0.0811998	0.501112	0.300066	0.630702	0.200176	mmu:170787	stable	NM_199198	Hdac10
10.064	10.7185	10.467	10.2435	11.5016	10.8093	10.3552	0.283141	11.1555	0.489512	-0.800216	0.0596055	1.22471	0.150783	0.821648	mmu:14991	stable	NM_013819	H2-M3
8.52622	7.9892	8.94929	8.68642	8.81673	8.50224	8.60632	0.405181	8.65949	0.222374	-0.0531638	0.722041	0.141438	0.809501	0.0917824	mmu:70750	stable	NM_027534	Kdsr
13.8057	13.6863	14.0282	13.7685	13.4693	13.5159	13.7871	0.146148	13.4926	0.032912	0.29451	0.0406715	1.39071	0.119187	0.92377	mmu:0	stable
8.7276	9.30887	10.2493	8.63805	10.5221	7.25385	9.01823	0.741151	8.88796	2.31098	0.130272	0.779388	0.108246	0.853886	0.0685999	mmu:231842	stable	NM_173405	Amz1
11.985	11.8299	12.0557	11.6597	12.0845	11.9515	11.9075	0.175972	12.018	0.0939897	-0.110534	0.382376	0.417509	0.521692	0.282586	mmu:22209	stable	NM_019668	Ube2a
6.88954	7.08679	6.32476	7.64758	7.77962	6.51445	6.98816	0.546012	7.14703	0.894614	-0.158874	0.790786	0.101941	0.862398	0.0642921	mmu:19126	stable	NM_001163577	Prom1
14.254	14.0348	14.2316	13.8708	14.4117	14.2348	14.1332	0.18056	14.3233	0.125052	-0.190061	0.19705	0.705423	0.330338	0.481041	mmu:67134	stable	NM_024193	Nop56
12.1591	12.286	11.5568	12.2052	12.1983	12.0385	12.1822	0.334113	12.1184	0.113019	0.0638131	0.807135	0.093054	0.874068	0.0584545	mmu:216440	stable	NM_177614	Os9
8.01906	7.97535	8.0066	8.09055	10.031	10.1769	8.01283	0.0487096	10.104	0.103118	-2.09112	3.52567e-06	5.45276	0.0115193	1.93857	mmu:100273	down	NM_133885	Osbpl9
11.0204	10.8964	11.5249	10.8126	12.0977	12.1675	10.9584	0.319152	12.1326	0.0493437	-1.17416	0.0112616	1.9484	0.0563726	1.24893	mmu:78329	stable	AK019082	2310010J17Rik
7.67511	7.21618	7.08679	7.15402	7.44732	7.93469	7.1851	0.266678	7.69101	0.344624	-0.505907	0.177405	0.751034	0.307181	0.512605	mmu:71146	stable	NM_001141983	Golga7b
7.0571	7.38826	6.47826	6.90227	9.2097	8.9212	6.97968	0.377799	9.06545	0.203997	-2.08576	0.00207225	2.68356	0.026056	1.58409	mmu:0	down
5.49413	5.70216	6.33506	5.89654	8.59667	7.05206	5.79935	0.358586	7.82436	1.09221	-2.02501	0.022434	1.64909	0.0841969	1.0747	mmu:0	stable
5.85886	6.62718	7.50289	6.37595	5.6232	6.42422	6.50157	0.686811	6.02371	0.566412	0.477858	0.376169	0.424617	0.515739	0.28757	mmu:0	stable	AK135122
7.10368	8.16079	7.7667	7.73138	7.77005	6.30298	7.74904	0.437037	7.03652	1.03738	0.712524	0.304691	0.51614	0.446037	0.350629	mmu:74551	stable	NM_028994	Pck2
9.67478	9.56655	9.56304	9.83697	9.95855	10.2048	9.62066	0.128674	10.0817	0.174156	-0.461037	0.0262837	1.58031	0.0919656	1.03637	mmu:14489	stable	NM_008098	Mtpn
6.33131	6.63258	7.51985	6.2749	7.31076	6.90674	6.48195	0.5753	7.10875	0.285683	-0.626802	0.403329	0.394341	0.54187	0.266105	mmu:75538	stable	NM_028169	Fam71e1
11.9044	10.6853	10.1676	10.5542	11.5434	12.2812	10.6198	0.750559	11.9123	0.521658	-1.29255	0.148315	0.828814	0.271799	0.565752	mmu:12977	stable	NM_007778	Csf1
13.2156	13.1343	12.8016	13.249	13.7767	13.6829	13.1749	0.20478	13.7298	0.0663471	-0.554844	0.0157347	1.80314	0.0680957	1.16688	mmu:67145	stable	NM_025996	Tomm34
6.50016	6.51945	6.74992	6.88095	6.75034	7.27406	6.63469	0.184552	7.0122	0.370326	-0.377516	0.174228	0.758882	0.303359	0.518043	mmu:621407	stable	AK076899	Gm9970
7.39316	6.96513	6.73764	6.87293	8.99907	8.99985	6.91903	0.28315	8.99946	0.000557134	-2.08043	0.000698766	3.15567	0.0187883	1.72611	mmu:23857	down	NM_001110327	Dmtf1
9.5392	10.78	10.265	10.6877	9.13808	9.77331	10.4764	0.565517	9.4557	0.449177	1.02067	0.138313	0.859136	0.259048	0.58662	mmu:12905	stable	NM_009950	Cradd
8.81606	8.87735	8.6601	8.77745	9.07048	9.15083	8.79676	0.091527	9.11065	0.0568105	-0.313894	0.0108484	1.96463	0.0553259	1.25707	mmu:0	stable
9.3489	9.11833	8.44831	8.4949	8.80409	8.94144	8.80661	0.450306	8.87276	0.0971204	-0.06615	0.955615	0.019717	0.971986	0.01234	mmu:72795	stable	NM_028360	Ttc19
12.4427	11.8493	12.3752	11.5309	12.0484	12.2928	12.1122	0.435771	12.1706	0.172816	-0.0584026	0.736194	0.133007	0.820933	0.0856923	mmu:54204	stable	NM_017461	Sept1
11.7081	11.394	11.4769	11.4541	11.1228	11.211	11.4655	0.137742	11.1669	0.0623333	0.298572	0.0329987	1.4815	0.105419	0.977082	mmu:52713	stable	NM_025602	Ccdc59
6.9815	6.23768	6.53197	6.43029	8.44643	8.65879	6.48113	0.315334	8.55261	0.150162	-2.07148	0.0012143	2.91567	0.0220022	1.65753	mmu:0	down	XM_001473792
8.95061	9.45118	9.59917	9.4676	10.6757	9.67362	9.45939	0.285477	10.1747	0.708601	-0.715289	0.0970713	1.01291	0.206304	0.685493	mmu:380916	stable	NM_001033439	Lrch1
10.3223	10.022	9.84896	10.2252	10.7074	10.8786	10.1236	0.211431	10.793	0.121066	-0.669359	0.0145934	1.83584	0.0652708	1.18528	mmu:76577	stable	NM_178397	Faf2
7.73753	7.22624	7.09115	7.46622	6.79354	7.08306	7.34623	0.284219	6.9383	0.20472	0.407929	0.128081	0.892517	0.246124	0.608846	mmu:72102	stable	NM_028099	Dusp11
7.18827	7.53878	7.78832	7.86774	6.84682	7.04873	7.66355	0.305698	6.94777	0.142768	0.715777	0.0525039	1.27981	0.139443	0.855604	mmu:104871	stable	NM_178914	Spata7
15.7309	15.4985	15.8585	15.7902	15.7691	15.8454	15.7605	0.156319	15.8072	0.0539847	-0.0466799	0.503822	0.297723	0.633163	0.198484	mmu:623483	stable	XM_003086212	LOC623483
7.70737	7.67665	7.20235	7.25495	9.3388	9.70537	7.4658	0.268674	9.52209	0.25921	-2.05628	0.000866314	3.06232	0.0197732	1.70392	mmu:100045736	down	XM_001474842	LOC100045736
8.71694	7.66841	7.8648	7.61616	9.74181	9.90057	7.76661	0.511566	9.82119	0.112258	-2.05458	0.00867677	2.06164	0.0489061	1.31064	mmu:72554	down	NM_028276	Utp14a
9.97363	10.225	10.1251	10.0202	10.1579	10.294	10.0726	0.112268	10.2259	0.0962713	-0.153307	0.210561	0.676622	0.345662	0.461348	mmu:0	stable
6.55061	6.41294	6.27915	5.95703	6.56841	6.09283	6.34605	0.254049	6.33062	0.336288	0.015428	0.904362	0.0436575	0.93848	0.0275751	mmu:11298	stable	NM_009591	Aanat
5.64782	5.74798	6.16873	5.63796	7.8269	7.67732	5.6979	0.250389	7.75211	0.105768	-2.05421	0.000541613	3.26631	0.0171335	1.76615	mmu:0	down
6.20861	7.19304	7.63042	8.27723	7.33076	7.73455	7.41173	0.868664	7.53265	0.285523	-0.120922	0.772299	0.112215	0.848738	0.0712262	mmu:80290	stable	NM_030258	Gpr146
11.5143	11.5199	12.3606	10.6168	12.3487	12.357	11.5171	0.712101	12.3528	0.00591462	-0.835749	0.186722	0.728804	0.317957	0.497631	mmu:68977	stable	NM_026897	Haghl
13.0682	13.0408	13.2067	13.0918	12.2306	12.7563	13.08	0.0729459	12.4935	0.371761	0.586528	0.0231994	1.63452	0.085847	1.06627	mmu:13202	stable	NM_010027	Ddt
10.0327	9.86383	9.3637	9.72475	9.91691	10.2016	9.79429	0.284437	10.0592	0.201287	-0.264951	0.245965	0.609127	0.384958	0.414587	mmu:54189	stable	NM_019400	Rabep1
12.0402	12.1333	11.9657	12.1675	11.6465	11.7994	12.0868	0.0914649	11.723	0.108158	0.363825	0.013067	1.88382	0.061177	1.21341	mmu:0	stable
9.31406	8.80757	9.0544	9.40903	11.3175	11.1593	9.18423	0.271019	11.2384	0.111858	-2.05415	0.000559344	3.25232	0.0172646	1.76284	mmu:244059	down	NM_001081345	Chd2
8.0684	8.43939	8.21933	8.00153	7.58092	7.23685	8.14386	0.194182	7.40888	0.243291	0.734981	0.0126247	1.89878	0.059896	1.2226	mmu:77951	stable	NM_030013	Cyp20a1
7.56569	6.98227	6.71781	7.1682	9.22637	9.02986	7.07524	0.356444	9.12812	0.138956	-2.05288	0.00180593	2.7433	0.0251043	1.60025	mmu:12169	down	NM_009759	Bmx
11.0267	7.22138	12.1133	10.0377	8.61765	12.4391	10.5322	2.09782	10.5284	2.70219	0.00378572	0.837661	0.0769316	0.894432	0.0484526	mmu:69195	stable	NM_153776	Tmem121
7.76367	8.00153	7.2814	7.75444	6.78924	7.12856	7.75905	0.30175	6.9589	0.239932	0.800156	0.0408554	1.38875	0.11942	0.922923	mmu:117589	stable	AK051017	Asb7
9.50211	8.89862	8.89449	8.87701	7.65615	8.30571	8.89656	0.306177	7.98093	0.459311	0.915627	0.0249802	1.6024	0.0892704	1.04929	mmu:276919	stable	NM_177367	Gemin4
13.1049	12.197	9.5612	12.2109	9.60387	12.1811	12.204	1.53161	10.8925	1.82239	1.31146	0.563734	0.248926	0.68451	0.16462	mmu:0	stable	AK007918
8.01788	8.5562	8.42064	8.38438	8.4306	8.43457	8.40251	0.230136	8.43258	0.00280617	-0.0300707	0.637728	0.195364	0.745487	0.12756	mmu:0	stable
11.1593	10.6558	11.2658	10.8816	10.6355	10.6339	11.0205	0.275799	10.6347	0.0011546	0.385777	0.160399	0.794798	0.286383	0.543053	mmu:235441	stable	NM_144937	Usp3
10.7054	10.229	10.8985	10.7768	12.8768	12.7046	10.7411	0.293339	12.7907	0.121785	-2.04957	0.000698928	3.15557	0.0187883	1.72611	mmu:68262	down	NM_026644	Agpat4
12.9182	13.4013	14.2385	14.0975	13.6345	13.1416	13.7494	0.617298	13.388	0.34858	0.361387	0.601363	0.220864	0.716629	0.144706	mmu:66148	stable	NM_025384	Dnajc15
6.00883	6.40639	7.09625	6.46971	8.6767	8.29537	6.43805	0.449575	8.48603	0.269642	-2.04798	0.00506035	2.29582	0.0374657	1.42637	mmu:14284	down	NM_008037	Fosl2
6.93398	6.27864	6.42535	6.0964	6.02871	7.03344	6.352	0.359705	6.53108	0.710449	-0.179081	0.823396	0.0843911	0.884951	0.0530808	mmu:0	stable
7.4122	7.01074	7.85388	7.54911	6.49568	6.98948	7.48065	0.349835	6.74258	0.349171	0.738075	0.0778751	1.1086	0.179186	0.746697	mmu:0	stable
6.9918	6.75569	6.56454	6.79814	8.75582	8.89032	6.77692	0.17529	8.82307	0.0951065	-2.04615	0.00011981	3.92151	0.0120007	1.92079	mmu:0	down
6.02022	5.97784	5.82399	6.22427	8.12573	7.96183	5.99903	0.164965	8.04378	0.115897	-2.04475	0.000108643	3.964	0.0120007	1.92079	mmu:0	down
6.63961	5.70582	6.92916	6.8627	5.77562	8.2831	6.75115	0.566048	7.02936	1.77305	-0.278205	0.602712	0.21989	0.717403	0.144237	mmu:20887	stable	NM_133670	Sult1a1
10.1408	11.8076	10.9988	9.52121	10.5434	9.56092	10.5698	0.998463	10.0522	0.69471	0.517636	0.522478	0.281932	0.649449	0.187455	mmu:100039796	stable	NM_001145164	Tgtp2
9.14201	9.55421	9.60217	9.09459	9.05243	9.44616	9.34811	0.266942	9.24929	0.278408	0.0988191	0.693765	0.158788	0.789301	0.102757	mmu:0	stable
9.50896	9.4571	9.55639	9.34921	9.13073	8.74436	9.48303	0.0889164	8.93754	0.27321	0.545487	0.0174616	1.75792	0.0722592	1.14111	mmu:0	stable
7.62032	7.52215	7.82721	7.38568	8.4447	8.13641	7.57123	0.185769	8.29056	0.217988	-0.719324	0.0140348	1.85279	0.0638151	1.19508	mmu:0	stable
12.5301	11.8495	12.656	11.9132	12.4461	12.264	12.2216	0.414936	12.3551	0.128761	-0.133458	0.72817	0.137767	0.814345	0.0891913	mmu:226830	stable	NM_026796	Smyd2
12.3209	11.9776	12.0768	11.848	11.7323	11.7885	12.0272	0.199996	11.7604	0.0397519	0.266791	0.122025	0.91355	0.238784	0.621994	mmu:56752	stable	NM_019993	Aldh9a1
10.5449	10.5638	11.0217	11.0247	12.0687	11.686	10.7927	0.270806	11.8773	0.27057	-1.0846	0.00971429	2.01259	0.0518423	1.28532	mmu:75284	stable	NM_029236	Bcdin3d
7.74738	7.92079	8.08566	7.75582	7.14646	7.57556	7.8383	0.160148	7.36101	0.303416	0.477292	0.0440766	1.35579	0.125173	0.902488	mmu:0	stable
13.6577	13.7087	13.7444	13.6704	14.2129	13.8858	13.6896	0.0392496	14.0493	0.23129	-0.359754	0.0274979	1.5607	0.0945962	1.02413	mmu:12453	stable	NM_017367	Ccni
11.4651	11.146	10.7397	11.1314	11.248	11.6235	11.1387	0.296931	11.4358	0.265459	-0.297041	0.276941	0.557612	0.418334	0.378476	mmu:241308	stable	NM_175211	Ralgps1
8.39828	8.51429	8.24026	8.28221	9.53972	8.9102	8.34025	0.123361	9.22496	0.445139	-0.884714	0.0154586	1.81083	0.0674118	1.17126	mmu:20448	stable	NM_011373	St6galnac4
11.5213	11.8846	11.6955	11.6574	11.2469	11.4535	11.6764	0.149943	11.3502	0.146075	0.32621	0.058124	1.23564	0.148478	0.828338	mmu:56382	stable	NM_019773	Rab9
12.7846	13.0532	12.9497	13.3723	13.4125	13.3494	13.0014	0.247667	13.381	0.0446197	-0.37954	0.141863	0.848131	0.263637	0.578993	mmu:66999	stable	NM_025895	Med28
12.5967	12.0417	11.848	12.2947	13.3136	13.2134	12.1682	0.324144	13.2635	0.070789	-1.0953	0.0120667	1.91841	0.0584809	1.23299	mmu:231600	stable	NM_172717	Chfr
12.3146	11.1591	11.4645	10.8712	11.2567	11.8357	11.3118	0.623807	11.5462	0.409447	-0.234439	0.860313	0.0653436	0.909208	0.0413369	mmu:268395	stable	NM_010822	Mpg
10.3522	10.2219	10.3527	10.5925	12.2535	12.5364	10.3524	0.154553	12.395	0.200034	-2.04256	0.000154177	3.81198	0.012639	1.89829	mmu:100503757	down	XM_003084818	LOC100503757
7.7781	9.12364	9.34181	9.34599	9.59599	9.22285	9.23272	0.753383	9.40942	0.263854	-0.176699	0.424606	0.372014	0.562127	0.250166	mmu:0	stable
9.62129	9.76186	9.64521	9.54736	9.10659	9.60043	9.63325	0.088968	9.35351	0.349202	0.27974	0.153724	0.81326	0.278343	0.555419	mmu:77035	stable	NM_029842	Jmjd5
6.95416	6.89334	6.94728	7.65786	9.32928	8.65701	6.95072	0.364146	8.99315	0.475367	-2.04242	0.0053381	2.27261	0.0383384	1.41637	mmu:21389	down	NM_011538	Tbx6
10.2363	10.5656	10.6211	10.516	11.5996	11.0725	10.5408	0.171136	11.3361	0.372677	-0.79523	0.0145101	1.83833	0.065047	1.18677	mmu:210853	stable	NM_177596	Zfp947
8.80053	8.41341	8.2541	8.04145	7.22964	7.52025	8.33375	0.320626	7.37495	0.205491	0.958809	0.0174005	1.75944	0.0721211	1.14194	mmu:104458	stable	NM_025936	Rars
13.9999	13.9861	14.5424	14.3622	14.3735	14.4279	14.1811	0.275268	14.4007	0.0384619	-0.21963	0.438472	0.358059	0.574889	0.240416	mmu:27425	stable	NM_013795	Atp5l
14.6836	14.6941	14.9864	14.9318	14.5383	14.3636	14.813	0.157683	14.4509	0.123482	0.36204	0.0452717	1.34417	0.127236	0.89539	mmu:0	stable
8.28575	7.62073	7.15501	7.46959	9.28571	9.88817	7.54516	0.476588	9.58694	0.426	-2.04178	0.00828942	2.08148	0.0477579	1.32095	mmu:100041995	down	XR_105467	Gm3613
11.8329	12.35	12.0039	12.2873	12.1574	12.0878	12.1456	0.242716	12.1226	0.0491574	0.0230138	0.983383	0.00727732	0.989115	0.00475337	mmu:224705	stable	NM_172620	Vps52
11.4566	11.9462	11.3783	11.5731	11.4409	11.1158	11.5148	0.25152	11.2784	0.229823	0.236497	0.219507	0.658551	0.355354	0.449339	mmu:0	stable
12.4643	12.9515	12.5864	12.6215	12.1721	12.6011	12.604	0.208247	12.3866	0.303314	0.217374	0.257358	0.589463	0.397201	0.40099	mmu:0	stable
9.76463	8.97026	9.04175	9.35268	10.9571	11.4946	9.19722	0.361862	11.2259	0.380098	-2.02865	0.00360326	2.4433	0.0321421	1.49293	mmu:0	down
9.43135	8.99985	9.06437	9.19167	9.41353	7.39838	9.12802	0.190499	8.40595	1.42492	0.722066	0.293154	0.532904	0.435066	0.361445	mmu:18577	stable	NM_183408	Pde4a
15.9934	15.8585	15.6602	15.833	16.3308	17.4842	15.8458	0.136898	16.9075	0.815544	-1.06174	0.0435552	1.36096	0.124246	0.905716	mmu:217030	stable	NM_194341	Synrg
11.2305	11.5228	11.754	11.3931	11.6293	11.4255	11.458	0.221079	11.5274	0.14415	-0.0694249	0.782681	0.106415	0.856174	0.0674382	mmu:210853	stable	NM_177596	Zfp947
7.98489	7.65363	6.58391	7.2386	7.59931	5.70216	7.44611	0.603783	6.65073	1.34149	0.795382	0.386923	0.412375	0.525505	0.279423	mmu:76566	stable	NM_029658	Fam101b
7.06072	6.70534	6.86304	6.82126	8.92077	8.80679	6.84215	0.147976	8.86378	0.0805977	-2.02163	6.70178e-05	4.17381	0.0120007	1.92079	mmu:0	down
10.7632	10.9233	11.0878	10.78	11.3753	10.4099	10.8516	0.151013	10.8926	0.682674	-0.0409561	0.990485	0.00415225	0.993833	0.00268658	mmu:0	stable
6.06258	6.5056	6.69334	6.28898	6.62897	6.20569	6.39729	0.272498	6.41733	0.299303	-0.0200412	0.908225	0.0418066	0.94094	0.0264381	mmu:12803	stable	NM_170786	Cntf
16.0061	16.2786	16.2531	16.2868	15.697	16.1017	16.2659	0.134176	15.8993	0.28616	0.366564	0.126939	0.896405	0.244899	0.611013	mmu:319172	stable	NM_175660	Hist1h2ab
8.89753	9.00954	8.98318	8.79543	8.30365	8.643	8.94035	0.0966502	8.47333	0.239956	0.467023	0.024081	1.61833	0.087647	1.05726	mmu:0	stable
12.3554	12.8059	13.5188	11.1003	15.119	13.118	12.5807	1.01645	14.1185	1.41496	-1.53785	0.162252	0.789811	0.288908	0.539241	mmu:140703	stable	NM_080595	Emid1
10.7278	10.6418	10.4636	11.3337	12.203	10.6582	10.6848	0.37772	11.4306	1.09232	-0.74584	0.310992	0.507251	0.452719	0.344172	mmu:218756	stable	NM_001033270	Slc4a7
8.92853	8.87039	8.67304	8.76637	11.028	10.6464	8.81838	0.113072	10.8372	0.269844	-2.01884	0.000149156	3.82636	0.012639	1.89829	mmu:0	down	AK145655
9.95676	10.1717	10.3275	10.4576	9.06618	9.52614	10.2496	0.215548	9.29616	0.325243	0.953471	0.0121748	1.91454	0.058697	1.23138	mmu:0	stable
10.8561	10.7589	11.163	11.3876	11.3199	11.3226	11.0096	0.287989	11.3213	0.00188879	-0.311702	0.264808	0.577069	0.405749	0.391743	mmu:66361	stable	NM_025512	Zfand1
9.98735	11.3733	11.0193	11.0423	12.6148	12.5301	11.0308	0.600995	12.5725	0.0599074	-1.54163	0.0190601	1.71987	0.0763209	1.11736	mmu:277360	stable	NM_177782	Prex1
11.1591	11.1911	11.3056	11.0111	10.7079	10.1809	11.1751	0.121283	10.4444	0.372645	0.730654	0.0175505	1.75571	0.0724889	1.13973	mmu:224907	stable	NM_144858	Dus3l
11.1295	11.1793	10.7916	11.1158	11.1107	11.5635	11.1227	0.17712	11.3371	0.320165	-0.214407	0.214483	0.668608	0.350418	0.455414	mmu:107652	stable	NM_133806	Uap1
8.67702	8.55945	8.58574	8.74894	8.68383	7.6548	8.63138	0.086871	8.16932	0.727632	0.462059	0.215104	0.667351	0.35103	0.454656	mmu:19703	stable	NM_023132	Renbp
11.2398	11.5968	11.1517	11.124	11.892	11.2721	11.1958	0.218159	11.5821	0.438363	-0.386311	0.291869	0.534812	0.433996	0.362515	mmu:227331	stable	NM_146112	Gigyf2
9.16958	8.81078	8.97493	8.85046	10.9897	10.8712	8.9127	0.161369	10.9304	0.0837459	-2.01774	9.70205e-05	4.01314	0.0120007	1.92079	mmu:0	down
8.84476	7.53705	8.52276	9.40646	9.895	7.92079	8.68376	0.784033	8.90789	1.39598	-0.224133	0.715404	0.145449	0.805042	0.0941815	mmu:69632	stable	NM_027144	Arhgef12
13.4255	13.5349	13.2394	13.4291	14.0657	13.7767	13.4273	0.122858	13.9212	0.204364	-0.493925	0.0158224	1.80073	0.0682618	1.16582	mmu:17925	stable	NM_015742	Myo9b
9.49685	9.13701	9.66621	9.10742	8.96219	9.12445	9.31693	0.274316	9.04332	0.114741	0.273612	0.218626	0.660298	0.354708	0.45013	mmu:235339	stable	NM_145614	Dlat
7.20155	7.51373	7.44699	7.29798	9.40439	9.37276	7.37248	0.14148	9.38857	0.0223654	-2.01609	4.52871e-05	4.34403	0.0117912	1.92844	mmu:0	down	AK083021
13.9509	13.7401	13.8748	13.8918	13.9047	13.9249	13.8833	0.0890597	13.9148	0.0143345	-0.0314726	0.494359	0.305957	0.624587	0.204407	mmu:72900	stable	NM_028388	Ndufv2
7.22244	8.14656	7.52799	7.8465	9.94736	9.45894	7.68725	0.399052	9.70315	0.345367	-2.01591	0.00381352	2.41867	0.0328388	1.48361	mmu:0	down
10.524	10.9316	10.6731	10.9763	10.0926	10.2255	10.8023	0.214831	10.1591	0.0939168	0.643254	0.0205828	1.6865	0.079985	1.09699	mmu:56224	stable	NM_019571	Tspan5
12.2519	12.2672	12.3045	11.9061	12.3274	12.1097	12.2596	0.185528	12.2185	0.153916	0.0410404	0.826633	0.0826873	0.886604	0.0522703	mmu:233895	stable	NM_145589	Prr14
9.70537	10.6428	10.4061	10.3084	10.0497	9.99244	10.3572	0.399051	10.0211	0.0404638	0.336186	0.460341	0.33692	0.594836	0.225603	mmu:56469	stable	NM_019663	Pias1
7.98867	7.51941	8.01906	6.99102	6.22056	6.20216	7.75404	0.483232	6.21136	0.0130088	1.54268	0.0173561	1.76055	0.0720179	1.14256	mmu:0	stable	XR_104757
9.34487	8.90624	8.59486	9.02658	11.1505	10.803	8.96641	0.31011	10.9768	0.24569	-2.01036	0.00142016	2.84766	0.0233917	1.63094	mmu:0	down
7.60182	7.73713	7.06849	7.54185	7.68719	6.79937	7.57184	0.290924	7.24328	0.627786	0.328558	0.522434	0.281968	0.649438	0.187462	mmu:628919	stable	XM_893730	Gm6934
7.91129	8.64922	8.63805	7.27106	9.23183	10.0986	8.27467	0.661481	9.66523	0.612913	-1.39056	0.0513211	1.2897	0.137747	0.860917	mmu:12505	stable	NM_009851	Cd44
12.9068	10.9248	11.2468	13.0567	9.83117	10.8222	12.0768	1.10418	10.3267	0.700787	1.75012	0.12502	0.903019	0.242719	0.614896	mmu:75669	stable	NM_001081309	Pik3r4
7.63558	8.60011	8.58623	8.74772	8.49921	8.95341	8.59317	0.509816	8.72631	0.321169	-0.13314	0.457931	0.3392	0.592758	0.227123	mmu:19309	stable	NM_011224	Pygm
11.6113	11.7449	11.8666	11.7449	11.2195	11.7998	11.7449	0.104265	11.5097	0.410336	0.235253	0.297594	0.526375	0.439152	0.357385	mmu:22294	stable	BC082294	Uxt
7.33113	6.88607	7.45557	7.5822	7.17808	7.40775	7.39335	0.30298	7.29291	0.162405	0.100441	0.934423	0.0294563	0.959309	0.0180416	mmu:51813	stable	NM_001122982	Ccnc
7.89675	7.83647	8.11758	8.31583	7.41814	7.02483	8.00717	0.219114	7.22148	0.278112	0.785681	0.0157903	1.80161	0.0681887	1.16629	mmu:76355	stable	NM_029578	Tgds
7.79362	8.04263	7.74661	8.11267	7.1682	7.90585	7.91813	0.180863	7.53702	0.521596	0.381104	0.215921	0.665706	0.351895	0.453586	mmu:110417	stable	NM_029988	Pigh
13.8242	14.2997	13.457	13.891	13.5411	13.6468	13.8576	0.345316	13.5939	0.0747272	0.263658	0.353003	0.452222	0.493846	0.306408	mmu:16319	stable	NM_016692	Incenp
15.1283	15.0495	15.2237	14.9295	15.1576	15.3549	15.0889	0.124515	15.2563	0.139521	-0.167335	0.193795	0.712656	0.32638	0.486276	mmu:0	stable
10.8987	11.3894	10.9677	11.5722	12.0058	11.9679	11.1786	0.326064	11.9869	0.026794	-0.808309	0.0333639	1.47672	0.106022	0.974604	mmu:218100	stable	NM_172586	Zfp322a
5.69379	6.11566	6.64787	5.86394	6.48987	5.95159	5.9898	0.416166	6.22073	0.380627	-0.23093	0.711085	0.148079	0.801696	0.0959901	mmu:0	stable
11.8326	12.2089	11.6674	12.4577	12.5482	12.7137	12.0207	0.358127	12.6309	0.116977	-0.61023	0.0973167	1.01181	0.206679	0.684704	mmu:26401	stable	NM_011945	Map3k1
6.86366	7.06302	7.92339	6.47461	7.21329	6.42251	6.96334	0.612339	6.8179	0.559165	0.145438	0.638768	0.194657	0.746368	0.127047	mmu:208691	stable	NM_177586	Eif5a2
13.8327	14.1093	13.8681	14.2491	14.563	14.7595	13.9887	0.198761	14.6613	0.13896	-0.672566	0.0158459	1.80008	0.0683154	1.16548	mmu:192176	stable	NM_010227	Flna
12.7588	13.376	13.3312	13.4584	12.3387	11.9343	13.3536	0.319246	12.1365	0.28593	1.21712	0.0153381	1.81423	0.067177	1.17278	mmu:22228	stable	NM_011671	Ucp2
12.2173	12.6616	12.5685	13.2314	11.9069	11.9717	12.615	0.420532	11.9393	0.0458098	0.675783	0.0819091	1.08667	0.185418	0.731849	mmu:67443	stable	NM_026160	Map1lc3b
10.246	10.3359	9.99223	10.5039	10.7159	11.3189	10.291	0.213518	11.0174	0.426401	-0.726414	0.0376615	1.4241	0.113891	0.94351	mmu:50767	stable	NM_001122818	Pnpla6
7.2869	7.30259	7.63575	8.01396	9.53804	9.41765	7.46917	0.34286	9.47785	0.0851319	-2.00868	0.00179379	2.74623	0.0250737	1.60078	mmu:72672	down	NM_028319	Zfp518a
9.13808	9.07333	9.28245	8.92631	10.1319	9.29794	9.1057	0.147779	9.71492	0.589703	-0.609216	0.0935953	1.02875	0.201567	0.69558	mmu:16563	stable	NM_008442	Kif2a
8.93094	9.28954	9.07333	9.24093	8.77339	8.78817	9.15713	0.163851	8.78078	0.0104462	0.376349	0.045477	1.34221	0.127538	0.894362	mmu:233490	stable	NM_145151	Crebzf
6.23768	6.32543	6.33696	5.95622	7.75968	5.99868	6.28155	0.177524	6.87918	1.24522	-0.597628	0.297205	0.526943	0.438734	0.357798	mmu:384569	stable	NM_001029877	Nova2
9.47224	10.1197	9.73015	10.1266	8.81525	8.68317	9.92494	0.319233	8.74921	0.0933901	1.17573	0.010156	1.99328	0.0531698	1.27434	mmu:12617	stable	NM_007683	Cenpc1
13.595	14.1753	14.1093	14.4373	13.8633	13.4046	14.1423	0.352524	13.634	0.324365	0.50831	0.211167	0.675374	0.346329	0.460511	mmu:15078	stable	NM_008210	H3f3a
12.6003	12.5226	13.1069	12.9004	13.4542	12.9999	12.7503	0.270741	13.227	0.321192	-0.476688	0.145224	0.83796	0.267889	0.572045	mmu:0	stable
6.97673	5.61647	8.68046	6.82618	10.5438	9.47713	6.90145	1.26047	10.0105	0.754273	-3.10903	0.0405388	1.39213	0.118996	0.924466	mmu:21838	stable	NM_009382	Thy1
16.5323	16.0757	16.6498	16.449	15.1985	15.7083	16.4906	0.248049	15.4534	0.360495	1.0372	0.0160284	1.79511	0.0686534	1.16334	mmu:18103	stable	NM_001077529	Nme2
11.2417	11.3163	11.5826	11.4162	11.4034	11.4467	11.3662	0.147428	11.425	0.0306307	-0.058786	0.763767	0.117039	0.84232	0.0745229	mmu:0	stable
6.44239	6.45746	6.31515	6.06797	8.33972	8.43007	6.37877	0.180198	8.3849	0.0638931	-2.00613	0.000116216	3.93474	0.0120007	1.92079	mmu:0	down	AK164389
11.8135	12.1426	11.891	12.3818	12.1124	11.8846	12.0168	0.257996	11.9985	0.161031	0.0182792	0.789416	0.102694	0.861245	0.0648734	mmu:15488	stable	NM_008292	Hsd17b4
6.18916	7.20155	6.869	6.74036	6.3927	6.74703	6.80468	0.421383	6.56986	0.250551	0.234816	0.618386	0.20874	0.73055	0.13635	mmu:381406	stable	NM_001007581	2810408M09Rik
6.84395	6.57527	7.30968	6.78924	6.97883	6.50904	6.8166	0.309312	6.74394	0.332195	0.0726589	0.645413	0.190162	0.751659	0.123979	mmu:15064	stable	NM_008209	Mr1
9.31154	8.60114	8.77536	8.85598	11.1218	10.5167	8.81567	0.302969	10.8193	0.427857	-2.00361	0.00273973	2.56229	0.0285301	1.5447	mmu:224088	down	NM_001128094	Atp13a3
13.5167	13.6062	13.7215	13.5643	13.3755	12.9004	13.5853	0.0875676	13.1379	0.335945	0.447338	0.0437324	1.3592	0.124598	0.904489	mmu:22194	stable	NM_009455	Ube2e1
8.3706	8.93469	8.76707	8.40709	8.76268	8.23478	8.58708	0.275798	8.49873	0.373284	0.0883509	0.668457	0.174927	0.770093	0.113457	mmu:68121	stable	NM_023873	Cep70
13.3869	13.6114	13.278	13.9882	12.9999	13.6454	13.4991	0.313743	13.3227	0.456435	0.176475	0.472563	0.32554	0.605315	0.218019	mmu:12176	stable	NM_009760	Bnip3
9.74955	9.48075	9.50347	9.21567	6.08059	8.6634	9.49211	0.218223	7.37199	1.82633	2.12012	0.0588374	1.23035	0.149745	0.824647	mmu:380694	stable	NM_001045530	Ccnjl
13.6506	13.4197	13.8499	13.2012	12.9738	13.4024	13.5352	0.28117	13.1881	0.303076	0.347103	0.240222	0.619388	0.379099	0.421248	mmu:26940	stable	NM_012029	Ecsit
14.5027	14.6206	14.2715	14.4572	13.6723	14.1265	14.4799	0.145072	13.8994	0.321135	0.580524	0.0331551	1.47945	0.105704	0.97591	mmu:236539	stable	NM_016966	Phgdh
17.1184	16.9354	16.8542	17.0381	16.8157	16.7815	16.9867	0.115717	16.7986	0.0241893	0.1881	0.0980844	1.0084	0.207746	0.682468	mmu:67025	stable	NM_025919	Rpl11
9.61258	9.48419	9.64967	9.77027	9.82321	9.98133	9.63112	0.117791	9.90227	0.111809	-0.271144	0.0534916	1.27171	0.140882	0.851145	mmu:328092	stable	NM_029545	6530401N04Rik
9.91489	9.62992	9.41499	9.68361	10.0335	9.62083	9.65677	0.205309	9.82718	0.291827	-0.170412	0.450691	0.346121	0.586468	0.231756	mmu:14055	stable	NM_007970	Ezh1
5.88852	6.07467	6.01672	5.48971	8.58516	7.32313	5.95262	0.263534	7.95415	0.892389	-2.00153	0.00859897	2.06555	0.0486731	1.31271	mmu:16855	down	NM_010706	Lgals4
10.6624	10.913	10.4154	10.8046	11.3617	11.3889	10.7335	0.214996	11.3753	0.0192385	-0.641844	0.0138096	1.85982	0.0631641	1.19953	mmu:93759	stable	NM_019812	Sirt1
11.0797	10.9835	11.1764	10.8876	11.4051	11.3914	11.0316	0.124267	11.3983	0.00964729	-0.366674	0.0171308	1.76622	0.0714687	1.14588	mmu:57912	stable	NM_172395	Cdc42se1
11.2489	11.2472	11.5653	11.3314	11.508	11.2558	11.2902	0.149968	11.3819	0.178313	-0.0917183	0.817254	0.0876428	0.880894	0.0550762	mmu:217149	stable	NM_001085500	Cisd3
10.5618	10.339	10.7034	10.5443	11.0827	10.8995	10.553	0.150035	10.9911	0.129558	-0.438081	0.022543	1.64699	0.0844162	1.07357	mmu:230676	stable	NM_198170	Szt2
6.44856	5.92379	5.91222	6.27076	8.18333	8.00367	6.09728	0.265161	8.0935	0.127041	-1.99622	0.000692777	3.15941	0.0187883	1.72611	mmu:0	down
7.84012	7.66417	8.02111	7.61054	9.85932	9.62973	7.75214	0.186026	9.74453	0.162339	-1.99238	0.000232014	3.63449	0.0139095	1.85669	mmu:0	down
16.8202	16.9527	17.1766	17.1485	16.4164	16.538	17.0506	0.168732	16.4772	0.0860066	0.573361	0.0142754	1.84541	0.0644644	1.19068	mmu:0	stable
8.68074	9.85229	9.33994	9.52802	8.57645	9.31494	9.43398	0.493962	8.94569	0.522185	0.488283	0.404051	0.393564	0.542446	0.265643	mmu:319583	stable	NM_176953	Lig4
9.71773	8.91926	9.64565	9.04393	11.3982	11.275	9.34479	0.408453	11.3366	0.0871032	-1.99184	0.00289673	2.53809	0.0291171	1.53585	mmu:381760	down	BC060290	Ssbp1
8.34979	7.89226	7.77564	8.1193	9.8095	10.1598	8.00578	0.254192	9.98464	0.247683	-1.97887	0.000874616	3.05818	0.019836	1.70255	mmu:76055	down	NM_023799	Mgea5
12.2911	11.1395	12.5425	12.3429	12.0715	12.2024	12.317	0.635634	12.137	0.0926043	0.180026	0.909417	0.0412371	0.941857	0.0260148	mmu:67460	stable	NM_026172	Decr1
10.9568	10.6927	10.7474	10.9576	10.7882	10.8737	10.8521	0.138751	10.831	0.0604827	0.0211165	0.946658	0.023807	0.966386	0.0148495	mmu:215243	stable	NM_153137	Traf3ip3
7.45214	7.46959	7.38568	7.08143	8.28756	7.10494	7.41891	0.180836	7.69625	0.836238	-0.277336	0.417743	0.37909	0.555577	0.255256	mmu:0	stable
10.338	10.2111	10.3539	10.2864	9.56742	9.92206	10.3122	0.0643186	9.74474	0.250774	0.567438	0.009656	2.0152	0.0516507	1.28692	mmu:213491	stable	NM_001025608	D4Ertd22e
12.8273	12.6118	13.4542	12.9405	12.8112	11.8473	12.8839	0.357488	12.3292	0.681617	0.554635	0.189718	0.721891	0.321301	0.493087	mmu:546711	stable	XM_908296	LOC546711
11.9392	11.6973	11.7102	11.9315	11.3443	11.7222	11.8208	0.133854	11.5333	0.267187	0.287556	0.13503	0.869571	0.254525	0.59427	mmu:66917	stable	NM_025844	Chordc1
12.5889	12.9945	12.9145	13.0402	12.2864	12.0058	12.9545	0.20383	12.1461	0.198424	0.808377	0.0135799	1.8671	0.0625162	1.20401	mmu:0	stable
9.14282	9.59231	9.48144	9.22586	11.7989	10.8558	9.35365	0.211247	11.3273	0.666851	-1.97369	0.00395134	2.40326	0.0335301	1.47456	mmu:619329	down	AK143604	F420015M19Rik
7.93552	7.88406	7.66044	7.79726	9.88576	9.74093	7.84066	0.120311	9.81334	0.10241	-1.97268	3.81309e-05	4.41872	0.0116213	1.93475	mmu:330260	down	AK037585	Pon2
11.8413	11.6172	11.5689	11.7034	11.8135	11.8613	11.6603	0.119471	11.8374	0.0337854	-0.177139	0.163512	0.786451	0.290184	0.537327	mmu:110816	stable	NM_029546	Pwp2
10.7984	10.8113	10.5071	10.3851	11.3376	11.3443	10.6527	0.213054	11.3409	0.00480441	-0.688208	0.0110132	1.95809	0.0556996	1.25415	mmu:53332	stable	NM_016985	Mtmr1
9.09861	9.19626	8.93301	9.55738	7.98588	8.92594	9.14743	0.264097	8.45591	0.664721	0.691523	0.101448	0.993755	0.212194	0.673268	mmu:17117	stable	NM_008537	Amacr
6.51847	6.24218	6.34696	6.32917	8.47057	8.1406	6.33807	0.115634	8.30559	0.233326	-1.96752	0.0001274	3.89483	0.0120007	1.92079	mmu:0	down
8.04977	8.62688	7.88683	8.22535	7.19506	7.30555	8.13756	0.318057	7.25031	0.0781239	0.88725	0.0171003	1.767	0.0714182	1.14619	mmu:72656	stable	NM_178112	Ints8
7.90046	7.61013	7.36367	7.48241	7.78866	7.2395	7.54627	0.230645	7.51408	0.388313	0.0321844	0.771162	0.112854	0.847805	0.0717039	mmu:14312	stable	NM_001204973	Brd2
10.3214	10.7474	10.3306	11.3387	12.4217	12.5892	10.539	0.479238	12.5055	0.118403	-1.96647	0.00740922	2.13023	0.0449446	1.34732	mmu:19261	down	NM_007547	Sirpa
6.06382	6.50093	6.62787	6.83115	7.4122	6.96513	6.5644	0.324616	7.18867	0.31612	-0.624266	0.0708735	1.14952	0.168492	0.77342	mmu:0	stable
7.56377	8.29568	8.14571	7.98944	6.56315	6.9778	8.06758	0.315731	6.77047	0.293199	1.2971	0.0102526	1.98917	0.0534961	1.27168	mmu:0	stable
7.40927	7.88246	7.52215	7.34156	7.60729	7.04783	7.46571	0.240872	7.32756	0.395597	0.13815	0.443831	0.352782	0.579996	0.236575	mmu:102093	stable	NM_199446	Phkb
15.4518	15.3239	15.6591	14.8848	15.3905	15.6623	15.3878	0.327322	15.5264	0.192224	-0.138561	0.490619	0.309255	0.621649	0.206455	mmu:19652	stable	NM_001166409	Rbm3
12.7378	12.2524	12.6946	13.1575	13.7045	14.4023	12.7162	0.370011	14.0534	0.493389	-1.33717	0.0185518	1.73162	0.0750895	1.12442	mmu:13033	stable	NM_009983	Ctsd
7.05092	7.63812	7.29265	7.41768	6.11679	6.85645	7.35516	0.245175	6.48662	0.523022	0.868544	0.0415948	1.38096	0.120705	0.918273	mmu:20334	stable	NM_009147	Sec23a
11.5731	11.8561	11.4723	11.7933	11.5171	11.3742	11.6832	0.180976	11.4457	0.101033	0.237547	0.185069	0.732666	0.31602	0.500285	mmu:79555	stable	BC005537	BC005537
11.0088	10.7808	11.0882	11.0092	11.2079	10.8174	11.009	0.132649	11.0126	0.276091	-0.00363975	0.805645	0.0938565	0.872957	0.0590073	mmu:234463	stable	NM_145599	Tmem184c
10.7215	10.9413	10.7487	11.0996	11.3823	11.3228	10.845	0.177333	11.3526	0.0420948	-0.507576	0.0240848	1.61826	0.087647	1.05726	mmu:63856	stable	NM_022015	Taf8
7.40306	7.71357	8.55659	6.67014	8.80178	7.96976	7.55831	0.781152	8.38577	0.588325	-0.827455	0.27874	0.554801	0.420639	0.376091	mmu:0	stable
10.7649	10.3563	10.3849	10.5881	12.4012	12.4988	10.4865	0.191139	12.45	0.0690423	-1.96353	0.000192827	3.71483	0.0134164	1.87237	mmu:0	down
10.6196	10.092	10.7619	10.502	11.1617	11.0309	10.5608	0.288221	11.0963	0.092553	-0.535526	0.0518906	1.28491	0.138482	0.858606	mmu:28106	stable	NM_080837	D17Wsu104e
12.1856	12.0693	12.4616	12.379	12.0109	12.5482	12.2823	0.178824	12.2796	0.379962	0.00273766	0.97989	0.00882254	0.987042	0.00566426	mmu:66373	stable	NM_025520	Lsm5
8.15378	6.67212	8.81999	7.06775	9.70389	8.37624	7.61076	0.985682	9.04007	0.93879	-1.4293	0.181827	0.740341	0.312407	0.505279	mmu:12795	stable	NM_013807	Plk3
7.93446	8.55772	7.86108	8.31789	6.89001	8.19159	8.12618	0.32817	7.5408	0.920357	0.585373	0.25173	0.599065	0.391427	0.40735	mmu:80905	stable	NM_030715	Polh
16.3278	16.4649	16.5192	16.2166	15.7442	16.2448	16.3963	0.136623	15.9945	0.353997	0.401798	0.103396	0.985495	0.214914	0.667735	mmu:12858	stable	NM_007747	Cox5a
9.11667	8.80526	8.57804	8.92054	7.79431	8.37863	8.8629	0.225051	8.08647	0.41318	0.776429	0.0353535	1.45157	0.109416	0.960919	mmu:0	stable
10.1713	10.3992	10.4035	10.2095	10.346	10.1355	10.3044	0.122773	10.2408	0.148856	0.0635976	0.649612	0.187346	0.755168	0.121956	mmu:66362	stable	NM_025513	Exosc3
10.022	7.36918	6.94099	9.19457	6.86139	6.22231	8.28188	1.46654	6.54185	0.451894	1.74003	0.174931	0.757133	0.304325	0.516663	mmu:57440	stable	NM_020578	Ehd3
10.0367	10.5522	10.6111	10.3275	10.6221	10.5874	10.4398	0.260524	10.6048	0.0245862	-0.164917	0.318269	0.497206	0.459775	0.337455	mmu:77853	stable	NM_001100451	Msl2
8.06045	8.26378	7.73872	8.20268	7.92047	8.38174	8.13157	0.234481	8.1511	0.326167	-0.0195325	0.726364	0.138846	0.812916	0.0899542	mmu:14595	stable	NM_022305	B4galt1
8.838	8.28125	11.6441	7.82004	11.1614	10.741	8.55963	1.71673	10.9512	0.29721	-2.39157	0.235432	0.628134	0.373733	0.427439	mmu:66395	stable	NM_009643	Ahnak
9.77458	9.85593	10.009	9.58974	9.63881	9.5462	9.81526	0.174588	9.59251	0.0654825	0.222752	0.184134	0.734867	0.314963	0.50174	mmu:72556	stable	NM_152814	Zfp566
6.54762	10.1884	10.0165	9.24463	7.93009	9.77776	9.63055	1.68518	8.85392	1.3065	0.776622	0.921454	0.0355263	0.949637	0.0224423	mmu:70292	stable	NM_027373	Afap1
12.7916	12.9054	12.7021	12.9182	12.431	12.7902	12.8485	0.10214	12.6106	0.253998	0.237912	0.178051	0.749456	0.308011	0.511433	mmu:67326	stable	NM_026091	1700037H04Rik
12.8504	12.4812	12.8104	12.9442	12.5739	12.6064	12.8304	0.201543	12.5901	0.0229876	0.240306	0.297138	0.527041	0.438734	0.357798	mmu:70186	stable	NM_027342	Fam162a
8.10973	8.80981	8.41508	8.80981	9.75278	8.18386	8.61245	0.339743	8.96832	1.10939	-0.355873	0.471205	0.32679	0.604349	0.218712	mmu:100041677	stable	NM_001127189	Gm13157
10.7753	11.3169	11.2988	10.9983	10.2575	10.6869	11.1485	0.259687	10.4722	0.303656	0.67631	0.056392	1.24878	0.145572	0.836921	mmu:12055	stable	NM_009746	Bcl7c
11.1982	10.9939	11.367	11.4649	11.3332	11.2912	11.2826	0.206537	11.3122	0.0297548	-0.0296286	0.735953	0.13315	0.820762	0.0857825	mmu:116748	stable	NM_138721	Lsm10
15.7816	15.0004	15.7456	15.6905	15.8506	15.7837	15.718	0.371301	15.8171	0.0472565	-0.0991242	0.400172	0.397753	0.538766	0.2686	mmu:0	stable
9.50272	8.16753	9.11212	9.83796	10.5362	9.79788	9.30742	0.722097	10.167	0.522049	-0.859604	0.159738	0.796593	0.285616	0.544218	mmu:80910	stable	NM_030720	Gpr84
13.2501	12.9738	12.9306	13.163	15.1348	14.9277	13.0684	0.152116	15.0312	0.146478	-1.96287	0.000116511	3.93363	0.0120007	1.92079	mmu:0	down
11.1816	10.7947	10.8488	10.6865	11.2717	11.1314	10.8218	0.213403	11.2016	0.0992149	-0.379819	0.122507	0.911837	0.239217	0.621208	mmu:20354	stable	NM_013660	Sema4d
10.1709	10.3763	10.1447	10.0092	10.5039	10.8816	10.1578	0.151621	10.6927	0.267109	-0.534949	0.0332039	1.47881	0.105757	0.975693	mmu:216543	stable	NM_172260	Cep68
8.23824	7.79675	8.07109	8.01525	8.42636	8.74495	8.04317	0.182277	8.58566	0.225277	-0.542492	0.0297468	1.52656	0.0987906	1.00528	mmu:66880	stable	NM_025822	Rsrc1
9.09773	9.74989	9.65767	9.85681	9.35038	9.73652	9.70378	0.338458	9.54345	0.27304	0.160331	0.874658	0.0581619	0.91895	0.0367079	mmu:11502	stable	NM_007404	Adam9
6.67711	7.45214	7.05997	8.10882	8.17481	7.46161	7.25605	0.611158	7.81821	0.504311	-0.562159	0.385926	0.413496	0.52467	0.280114	mmu:12916	stable	NM_013498	Crem
13.9539	13.9786	13.7774	14.2298	14.0542	13.5337	13.9663	0.186242	13.794	0.368085	0.172299	0.418493	0.378312	0.556294	0.254696	mmu:64652	stable	NM_022656	Nisch
10.7721	11.1118	10.3723	11.1026	10.9691	10.7873	10.9374	0.349378	10.8782	0.128533	0.0591436	0.892639	0.0493241	0.931014	0.0310439	mmu:241296	stable	NM_177725	Lrrc8a
13.4592	13.775	13.7291	13.7821	13.773	13.8826	13.7521	0.153255	13.8278	0.0774708	-0.0756852	0.302995	0.518564	0.444315	0.352309	mmu:67872	stable	NM_001162855	Nsmce4a
9.36981	8.22194	8.97151	8.61867	10.7459	10.7684	8.79509	0.490259	10.7572	0.0158679	-1.96207	0.00594864	2.22558	0.0402497	1.39524	mmu:13682	down	NM_013506	Eif4a2
9.87242	9.73425	8.95716	10.2214	10.3949	9.29209	9.80334	0.533697	9.84349	0.779799	-0.0401534	0.792602	0.100945	0.863802	0.0635858	mmu:18578	stable	NM_019840	Pde4b
7.82643	7.52656	7.47409	7.73497	9.41765	9.7612	7.63076	0.167501	9.58942	0.242928	-1.95866	0.000286139	3.54342	0.0145553	1.83698	mmu:0	down
12.1563	11.9717	12.1663	12.1288	11.9315	12.145	12.1426	0.0908133	12.0382	0.151011	0.104327	0.513972	0.28906	0.642118	0.192385	mmu:68375	stable	NM_026703	Ndufa8
8.3216	8.32887	8.02878	8.26618	10.8116	9.6711	8.29389	0.141189	10.2414	0.806479	-1.94747	0.00534769	2.27183	0.038373	1.41597	mmu:0	down
6.67212	6.2547	6.01016	6.47064	8.37863	8.23824	6.36267	0.284533	8.30843	0.0992756	-1.94576	0.000848226	3.07149	0.0196518	1.7066	mmu:0	down
7.00167	7.10233	7.13241	6.76531	6.07247	6.55124	7.052	0.166417	6.31186	0.338539	0.740142	0.0232408	1.63375	0.085983	1.06559	mmu:217732	stable	NM_173735	2310044G17Rik
7.29265	7.60182	6.75324	7.1059	9.18321	9.10511	7.19928	0.354943	9.14416	0.055224	-1.94488	0.00185578	2.73147	0.0251871	1.59882	mmu:0	down
6.81893	7.43901	6.95354	7.18764	6.71967	7.27826	7.07059	0.272679	6.99896	0.394981	0.0716257	0.72453	0.139943	0.811455	0.0907357	mmu:23805	stable	NM_011789	Apc2
11.0878	11.7174	11.0072	11.4619	10.6668	10.8508	11.2748	0.33157	10.7588	0.130132	0.516043	0.0931278	1.03092	0.200959	0.696893	mmu:240641	stable	NM_183046	Kif20b
6.38867	5.91592	5.93179	5.92333	6.18346	6.4011	5.92756	0.232586	6.29228	0.153893	-0.364726	0.247934	0.605665	0.387187	0.41208	mmu:76510	stable	NM_001164643	Trappc9
6.31169	6.21048	6.19196	5.77368	8.45894	7.82954	6.20122	0.238071	8.14424	0.445055	-1.94302	0.00153242	2.81462	0.0239295	1.62107	mmu:0	down
8.42383	8.07964	8.27067	8.43474	10.8193	9.75614	8.34725	0.166223	10.2877	0.751745	-1.94046	0.0046935	2.3285	0.0362666	1.44049	mmu:0	down	DV659609
12.496	12.479	12.5147	12.1295	12.3125	12.5645	12.4875	0.18412	12.4385	0.178163	0.0490336	0.841809	0.0747862	0.896942	0.0472355	mmu:0	stable
9.94105	9.61327	9.74093	9.13965	7.92339	8.51925	9.6771	0.340572	8.22132	0.421343	1.45578	0.0115113	1.93888	0.0569598	1.24443	mmu:56305	stable	NM_019640	Pitpnb
7.02593	7.99769	7.84246	8.06466	7.2009	6.11121	7.92008	0.480274	6.65605	0.770526	1.26403	0.0934005	1.02965	0.201285	0.696189	mmu:74551	stable	NM_028994	Pck2
6.80527	7.01413	6.7335	7.22402	6.5224	6.52334	6.9097	0.221274	6.52287	0.000669548	0.38683	0.0640498	1.19348	0.15767	0.802252	mmu:215335	stable	NM_153139	Slc36a1
7.87697	7.05876	7.49617	7.13081	9.28954	9.21669	7.31349	0.376526	9.25312	0.0515104	-1.93963	0.00276993	2.55753	0.0286537	1.54282	mmu:264064	down	NM_153599	Cdk8
9.0853	8.92631	8.81772	8.92576	9.03807	8.87249	8.92603	0.110221	8.95528	0.11708	-0.0292476	0.873081	0.0589456	0.917975	0.037169	mmu:101095	stable	NM_146175	Zfp282
11.3487	11.2979	11.5416	11.5653	11.1252	11.0094	11.4452	0.134845	11.0673	0.0818795	0.37788	0.0257505	1.58921	0.0907238	1.04228	mmu:19070	stable	NM_025283	Mobkl3
7.0314	5.65293	6.88487	6.23426	9.58974	7.91628	6.55956	0.634824	8.75301	1.18331	-2.19344	0.030177	1.52032	0.0997526	1.00108	mmu:0	stable	AY174043
6.52663	6.51415	6.70254	6.08961	5.4984	6.00462	6.52039	0.26037	5.75151	0.357947	0.768882	0.0471206	1.32679	0.130576	0.884138	mmu:0	stable	AK189234
9.55321	8.6184	8.84092	8.99355	11.2126	10.4999	8.91724	0.398746	10.8562	0.503922	-1.93901	0.0074376	2.12857	0.0450723	1.34609	mmu:0	down	S74315
13.4681	13.9172	13.6154	13.6661	13.7383	13.6236	13.6408	0.186924	13.6809	0.0811149	-0.0401743	0.926273	0.0332612	0.953007	0.0209037	mmu:11773	stable	NM_009679	Ap2m1
7.5464	7.07584	6.98878	7.48964	9.16645	9.27517	7.28274	0.283617	9.22081	0.0768794	-1.93807	0.000830696	3.08056	0.0196326	1.70702	mmu:0	down
10.1301	10.3279	10.3703	10.0992	11.2117	10.6761	10.229	0.137032	10.9439	0.378778	-0.714895	0.0212288	1.67307	0.0815375	1.08864	mmu:56690	stable	NM_019966	Mlycd
12.5597	12.2024	12.0014	12.2477	12.4703	12.7706	12.2251	0.230942	12.6204	0.21237	-0.395355	0.134113	0.872528	0.253314	0.59634	mmu:93842	stable	NM_033608	Igsf9
10.5941	11.2271	10.9992	11.1658	10.7128	10.8219	11.0825	0.285061	10.7674	0.0772039	0.315178	0.34923	0.456888	0.489973	0.309828	mmu:17524	stable	NM_008621	Mpp1
10.5766	11.1929	12.7065	11.2704	12.3893	11.7806	11.2316	0.901711	12.085	0.430451	-0.853338	0.407658	0.389704	0.5459	0.262887	mmu:15170	stable	NM_001077705	Ptpn6
7.4623	8.36232	7.9822	8.17203	7.07889	6.75105	8.07712	0.387384	6.91497	0.231812	1.16215	0.0246133	1.60883	0.0886191	1.05247	mmu:17524	stable	NM_008621	Mpp1
13.0806	12.301	12.496	12.3808	12.673	12.8492	12.4384	0.353204	12.7611	0.124592	-0.322717	0.507548	0.294523	0.636462	0.196227	mmu:22032	stable	NM_009423	Traf4
6.42159	6.59339	7.03228	6.71867	8.52026	8.66289	6.65603	0.257777	8.59158	0.100852	-1.93555	0.000661655	3.17937	0.0185394	1.7319	mmu:72039	down	NM_023644	Mccc1
15.0342	15.6457	15.0286	15.4708	14.6691	15.192	15.2525	0.312453	14.9305	0.369731	0.321941	0.268604	0.570887	0.409595	0.387646	mmu:619937	stable	XM_003085889	Gm6115
7.33447	6.65616	7.08069	7.14064	8.94515	9.14514	7.11066	0.285863	9.04515	0.141415	-1.93448	0.000867807	3.06158	0.0197828	1.70371	mmu:66861	down	NM_024181	Dnajc10
5.76255	6.3706	5.95407	5.96438	7.54473	8.23264	5.95923	0.255891	7.88868	0.486426	-1.92945	0.00275725	2.55952	0.0285705	1.54408	mmu:0	down
7.27289	7.91833	7.90046	7.48138	9.48789	8.49152	7.69092	0.318956	8.98971	0.704538	-1.29879	0.0255119	1.59326	0.0903487	1.04408	mmu:0	stable
8.86411	8.94144	8.82541	8.40838	8.43763	8.23789	8.84476	0.239216	8.33776	0.141236	0.506994	0.0899389	1.04605	0.196558	0.706508	mmu:0	stable
12.36	12.1513	12.3153	11.7548	11.7765	12.3545	12.2333	0.275371	12.0655	0.408698	0.16779	0.783736	0.10583	0.85682	0.0671106	mmu:75452	stable	NM_029291	Ascc2
8.61393	8.73866	8.40621	8.65624	8.34845	8.07429	8.63509	0.141517	8.21137	0.193863	0.423715	0.0441321	1.35525	0.125292	0.902076	mmu:73225	stable	NM_133750	Fam118a
9.33197	9.19702	8.99039	9.06414	9.33438	8.91514	9.13058	0.150673	9.12476	0.296445	0.0058181	0.907681	0.0420669	0.940654	0.0265701	mmu:21763	stable	NM_198292	Tex2
11.7143	11.388	12.0641	11.834	14.087	13.3201	11.7742	0.281678	13.7036	0.542245	-1.92939	0.00347304	2.45929	0.0316359	1.49982	mmu:18826	down	NM_008879	Lcp1
5.87969	6.45669	6.30367	6.49368	8.38932	8.22898	6.38018	0.281448	8.30915	0.113373	-1.92897	0.000729445	3.13701	0.018944	1.72253	mmu:0	down
10.9054	10.643	10.569	10.187	10.1401	10.0707	10.606	0.296839	10.1054	0.0491389	0.500631	0.10309	0.986783	0.214486	0.668602	mmu:56200	stable	NM_019553	Ddx21
9.98242	9.94557	10.7257	9.68611	10.7828	10.1853	9.96399	0.447061	10.484	0.422515	-0.520051	0.355075	0.449679	0.495651	0.304824	mmu:269401	stable	NM_001164597	Znf512b
12.9306	13.1387	13.1958	13.215	12.9663	13.171	13.1673	0.130392	13.0687	0.144695	0.0986325	0.681004	0.16685	0.780119	0.107839	mmu:67044	stable	NM_025933	Higd2a
5.67167	6.72127	9.4706	9.97845	8.63805	9.90028	8.09594	2.09181	9.26917	0.892538	-1.17323	0.463405	0.334039	0.597624	0.223572	mmu:109222	stable	NM_001164763	Rarres1
9.99658	10.0774	10.0892	10.0969	10.1445	10.1424	10.0833	0.0463224	10.1434	0.00149601	-0.0601326	0.0869922	1.06052	0.19258	0.715389	mmu:233103	stable	NM_172741	4931406P16Rik
11.2826	11.2134	11.0186	11.1354	9.28685	10.2902	11.1744	0.113202	9.78851	0.709457	1.38591	0.0125364	1.90183	0.0596975	1.22404	mmu:12035	stable	NM_007532	Bcat1
9.9319	10.19	9.99695	10.1545	10.191	10.0483	10.0757	0.123749	10.1197	0.100852	-0.0439375	0.643169	0.191675	0.749945	0.124971	mmu:217664	stable	NM_146035	Mgat2
10.4599	10.308	10.5697	10.1563	9.98532	10.2742	10.384	0.180214	10.1298	0.204259	0.254235	0.205838	0.686474	0.340656	0.467685	mmu:66736	stable	NM_025736	Ttc35
7.58552	7.82757	7.4623	8.19196	8.34494	7.5747	7.70655	0.321473	7.95982	0.544648	-0.253272	0.597819	0.22343	0.713926	0.146347	mmu:12633	stable	NM_207653	Cflar
8.00864	6.95696	7.93078	8.28954	9.89925	9.89022	7.96971	0.580505	9.89474	0.00638439	-1.92503	0.00852743	2.06918	0.0485209	1.31407	mmu:54483	down	NM_019453	Mefv
6.68574	7.22691	6.40787	6.39684	5.8086	6.01016	6.54681	0.38875	5.90938	0.142519	0.637427	0.0610962	1.21399	0.152906	0.815575	mmu:19775	stable	NM_011273	Xpr1
9.94834	9.95829	9.98664	10.1091	9.82737	9.28984	9.97247	0.0741448	9.5586	0.380091	0.413865	0.0636945	1.1959	0.157041	0.803986	mmu:16594	stable	NM_008451	Klc2
8.25027	9.13788	8.69375	9.51346	7.95443	8.50743	8.91581	0.546992	8.23093	0.391028	0.684887	0.206788	0.684475	0.341502	0.466606	mmu:381605	stable	NM_198664	Tbc1d2
12.6219	10.7541	11.1436	11.3537	13.0603	11.9874	11.2487	0.808168	12.5239	0.758591	-1.2752	0.200513	0.697857	0.334158	0.476048	mmu:100033459	stable	NM_001162938	Pydc3
11.7611	10.8543	11.8891	12.3879	13.7719	11.6183	11.8251	0.63923	12.6951	1.52276	-0.869982	0.299047	0.524261	0.440483	0.356071	mmu:20088	stable	NM_011297	Rps24
11.502	11.3126	11.4847	11.5394	11.6003	11.5902	11.4933	0.1007	11.5953	0.00712977	-0.101917	0.147297	0.831806	0.270577	0.567709	mmu:232089	stable	NM_144917	Elmod3
6.9298	7.28531	7.6133	7.14862	9.23769	9.04328	7.21696	0.286306	9.14048	0.137471	-1.92352	0.00104594	2.98049	0.0211076	1.67556	mmu:99650	down	NM_027500	4933434E20Rik
11.7518	10.9571	11.0365	11.3549	13.4458	12.7769	11.1957	0.361316	13.1114	0.472958	-1.91563	0.00566933	2.24647	0.0393377	1.40519	mmu:0	down
9.8266	8.99039	9.70252	9.44936	11.4982	11.4828	9.57594	0.369553	11.4905	0.0109218	-1.91455	0.00196326	2.70702	0.0254219	1.59479	mmu:67702	down	NM_001033135	Rnf149
7.66044	8.58212	8.97461	7.43052	5.48049	7.51985	8.12128	0.735633	6.50017	1.44205	1.62111	0.116875	0.932279	0.232128	0.634273	mmu:16905	stable	NM_019390	Lmna
8.44753	7.94024	8.01396	8.2443	10.1003	9.98664	8.12913	0.230502	10.0435	0.080355	-1.91433	0.000436665	3.35985	0.0158033	1.80125	mmu:0	down
8.0557	7.73914	7.93411	7.52215	10.0341	9.4599	7.83663	0.233541	9.74702	0.40605	-1.91039	0.00146204	2.83504	0.023594	1.6272	mmu:0	down
13.0622	12.2198	12.385	12.3357	12.6387	13.0758	12.3603	0.380715	12.8572	0.309117	-0.496925	0.321363	0.493005	0.46312	0.334306	mmu:22032	stable	NM_009423	Traf4
9.83117	9.49665	9.98074	9.8527	8.75427	9.12469	9.84193	0.20661	8.93948	0.261926	0.902457	0.0114153	1.94251	0.0567252	1.24622	mmu:14651	stable	NM_001159626	Hagh
12.0729	12.7234	12.5854	12.4399	11.6063	11.5434	12.5127	0.280055	11.5749	0.0444662	0.937784	0.0139777	1.85456	0.0636264	1.19636	mmu:71846	stable	NM_027954	Syce2
14.5154	14.5804	14.823	14.5932	13.7074	14.2307	14.5868	0.134375	13.969	0.369968	0.617763	0.0253148	1.59663	0.090013	1.04569	mmu:57320	stable	NM_020569	Park7
13.5659	13.3535	13.7881	12.9939	13.8387	13.7383	13.4597	0.33795	13.7885	0.0710057	-0.328781	0.228006	0.642054	0.364982	0.437729	mmu:108888	stable	NM_179203	Atad3a
14.2405	14.8473	14.0188	14.7445	12.9219	14.0578	14.4925	0.39741	13.4899	0.803234	1.00261	0.100887	0.996163	0.211499	0.674691	mmu:16906	stable	NM_010721	Lmnb1
7.97912	8.02285	7.74608	7.75892	8.12467	8.15067	7.86902	0.144665	8.13767	0.0183846	-0.268645	0.074484	1.12794	0.174006	0.759435	mmu:230257	stable	NM_144904	Rod1
9.54894	9.24266	9.76786	9.59058	10.1058	9.65767	9.56976	0.218287	9.88173	0.316865	-0.311972	0.182371	0.739044	0.312917	0.504571	mmu:70984	stable	NM_133732	4931406C07Rik
6.38729	6.80589	7.30134	5.99286	6.55446	5.82793	6.59659	0.561611	6.19119	0.513732	0.405397	0.417079	0.379781	0.554894	0.25579	mmu:0	stable
8.12439	8.06096	8.37517	7.81379	7.94311	8.11282	8.09267	0.230643	8.02797	0.120009	0.064705	0.734809	0.133825	0.82002	0.0861755	mmu:67973	stable	NM_026483	Mphosph10
8.69096	7.92882	8.48873	8.83516	10.5343	9.68647	8.58985	0.397653	10.1104	0.599473	-1.52052	0.0147499	1.83121	0.065581	1.18322	mmu:16157	stable	NM_001172054	Il11ra1
9.62281	8.9042	9.03403	8.92717	9.82705	9.88352	8.9806	0.338596	9.85528	0.0399295	-0.874683	0.0449826	1.34696	0.126752	0.897046	mmu:27416	stable	NM_013790	Abcc5
7.74912	8.33668	8.31911	8.18494	8.11758	8.30772	8.25202	0.274072	8.21265	0.134454	0.0393738	0.775484	0.110427	0.850871	0.0701361	mmu:77519	stable	NM_001082485	Zfp266
10.0194	9.95589	10.2354	10.2945	9.55524	10.1558	10.1274	0.163983	9.85552	0.424661	0.271865	0.288136	0.540402	0.429934	0.366598	mmu:0	stable	XR_104591
13.9344	13.6375	13.7119	13.7275	14.1482	13.957	13.7197	0.127235	14.0526	0.135195	-0.332851	0.0553736	1.2567	0.143822	0.842176	mmu:0	stable
8.17854	7.87758	8.48817	8.36713	8.17784	8.61972	8.27283	0.266012	8.39878	0.312463	-0.125945	0.517428	0.28615	0.644651	0.190675	mmu:76282	stable	NM_182805	Gpt
11.8923	11.7913	11.2079	11.5864	11.5729	12.3591	11.6889	0.302461	11.966	0.555912	-0.277144	0.353909	0.451108	0.494802	0.305568	mmu:76071	stable	NM_178394	Jakmip1
7.13489	7.27935	7.24032	6.94134	7.47054	6.62392	7.1876	0.151277	7.04723	0.598653	0.140369	0.737363	0.132319	0.821938	0.0851607	mmu:71816	stable	NM_027934	Rnf180
11.2539	10.9746	10.8863	10.9397	10.6646	10.7848	10.9572	0.164234	10.7247	0.0849999	0.232439	0.0879113	1.05596	0.193917	0.712383	mmu:59040	stable	NM_001163355	Rhot1
15.7414	16.0509	15.7931	16.3345	16.1134	16.0156	15.922	0.272363	16.0645	0.0691703	-0.142534	0.703144	0.152956	0.79553	0.0993433	mmu:0	stable
6.21315	6.31996	6.64256	5.54059	8.15222	8.20142	6.26655	0.463137	8.17682	0.0347946	-1.91027	0.004547	2.34228	0.0358059	1.44604	mmu:0	down
7.47921	7.21527	7.97581	7.55052	6.89469	7.53229	7.51487	0.31531	7.21349	0.450845	0.301377	0.327574	0.48469	0.46958	0.328291	mmu:654801	stable	NM_001039532	Zfp784
12.2263	11.2646	11.4374	11.4764	12.1217	12.5722	11.4569	0.426778	12.347	0.318521	-0.890058	0.0991136	1.00387	0.209053	0.679744	mmu:78394	stable	NM_030096	Ddx52
11.4954	11.7819	11.5648	11.6113	12.3024	11.892	11.5881	0.122015	12.0972	0.290155	-0.509153	0.0357696	1.44649	0.110338	0.957273	mmu:20729	stable	NM_011462	Spin1
12.133	12.1202	12.3455	12.4387	12.6816	12.5389	12.2393	0.15803	12.6103	0.100953	-0.370994	0.0499381	1.30157	0.135465	0.868174	mmu:73836	stable	NM_028662	Slc35b2
10.1799	10.1809	10.7568	10.3957	12.5409	11.8514	10.2883	0.271946	12.1962	0.487557	-1.90785	0.00345695	2.46131	0.0315972	1.50035	mmu:208449	down	NM_144792	Sgms1
6.16117	6.06982	6.00883	5.75089	7.85711	8.03009	6.03933	0.176036	7.9436	0.122318	-1.90427	0.000165425	3.7814	0.012639	1.89829	mmu:0	down
6.34783	6.66233	6.81028	6.29977	8.47953	8.33668	6.50508	0.246482	8.4081	0.10101	-1.90303	0.000587436	3.23104	0.017581	1.75496	mmu:218294	down	NM_172587	Cdc14b
8.79392	7.94681	8.09001	8.28713	10.0942	10.0837	8.18857	0.370257	10.089	0.00743528	-1.90039	0.0028642	2.543	0.0290218	1.53728	mmu:109181	down	NM_028446	Trip11
8.29118	8.59746	8.92594	8.78783	11.0173	10.1631	8.69264	0.274862	10.5902	0.60403	-1.89758	0.00432834	2.36368	0.0350601	1.45519	mmu:101100	down	NM_133923	Ttll3
6.40639	8.60135	7.45019	6.97351	8.21243	7.92273	7.21185	0.932346	8.06758	0.204847	-0.855731	0.370952	0.430683	0.510861	0.291697	mmu:214763	stable	NM_173386	E330016A19Rik
14.1114	14.3913	14.3432	14.254	13.6905	14.0348	14.2986	0.122985	13.8626	0.24347	0.435957	0.0422432	1.37424	0.121897	0.914006	mmu:66493	stable	NM_025595	Mrpl51
9.48387	9.63635	9.59986	9.65025	9.48467	9.62378	9.61811	0.0755243	9.55423	0.0983614	0.0638829	0.617077	0.209661	0.729471	0.136992	mmu:66880	stable	NM_025822	Rsrc1
7.70216	7.96754	7.79955	8.1	9.97726	9.58344	7.88355	0.176592	9.78035	0.278477	-1.8968	0.000458156	3.33899	0.0160529	1.79445	mmu:0	down	AK141316
7.0675	7.87286	7.1367	7.80031	9.62572	9.09351	7.4685	0.426026	9.35961	0.376332	-1.89111	0.00621146	2.20681	0.0413314	1.38372	mmu:72461	down	AK030160	Prcp
10.0549	10.1397	9.63064	9.92967	12.1013	11.6626	9.99226	0.222761	11.882	0.310248	-1.8897	0.000821023	3.08564	0.0195615	1.7086	mmu:76093	down	AK018045	5830469G19Rik
6.38474	6.64314	6.29352	6.79485	6.58287	6.87946	6.51394	0.230915	6.73117	0.209722	-0.217227	0.359755	0.443993	0.500405	0.300678	mmu:19131	stable	NM_011174	Prh1
11.5948	11.7732	11.796	12.0009	11.367	11.2951	11.7846	0.166227	11.331	0.0507913	0.453568	0.0220614	1.65637	0.0833564	1.07906	mmu:67773	stable	NM_026370	Myst1
11.2465	11.9215	11.6895	11.3228	11.7083	12.1428	11.5062	0.316793	11.9256	0.307286	-0.4194	0.234872	0.629168	0.3731	0.428175	mmu:14629	stable	NM_010295	Gclc
9.38244	9.65069	8.86771	9.89925	9.21096	9.45061	9.51657	0.441865	9.33078	0.169457	0.185784	0.743087	0.128961	0.825925	0.0830594	mmu:226409	stable	NM_027678	Zranb3
12.1132	12.4104	12.4852	12.2216	12.2964	12.2578	12.316	0.170592	12.2771	0.0273141	0.0388958	0.824051	0.0840461	0.885144	0.0529859	mmu:20909	stable	NM_009294	Stx4a
12.3678	12.2519	11.8232	12.607	11.4038	11.4345	12.3099	0.328038	11.4191	0.021719	0.890739	0.026648	1.57433	0.0928226	1.03235	mmu:76429	stable	NM_029609	Lhpp
8.20852	5.43039	6.72863	6.8381	7.58513	8.17934	6.78337	1.13524	7.88223	0.420174	-1.09887	0.282284	0.549314	0.424252	0.372376	mmu:100046359	stable	AF296437	LOC100046359
14.1838	14.6286	14.5475	14.2392	14.1539	14.0082	14.3934	0.221046	14.081	0.103061	0.312302	0.136958	0.863413	0.257188	0.58975	mmu:19354	stable	NM_009008	Rac2
6.72127	7.10734	6.84589	7.40024	9.16771	8.5562	6.97661	0.300976	8.86195	0.432401	-1.88534	0.0032731	2.48504	0.0305681	1.51473	mmu:0	down
5.73561	8.37247	8.44643	7.70008	7.95279	7.35683	8.03628	1.2641	7.65481	0.421409	0.381463	0.929313	0.0318381	0.954752	0.0201094	mmu:12399	stable	NM_019732	Runx3
7.15458	6.40538	6.41164	6.38397	8.23299	8.33614	6.40851	0.377314	8.28457	0.0729358	-1.87606	0.00399078	2.39894	0.0336945	1.47244	mmu:0	down
9.10752	8.70374	8.51345	8.35992	9.23238	9.45436	8.6086	0.323117	9.34337	0.156966	-0.734769	0.0557598	1.25368	0.144526	0.840053	mmu:212999	stable	NM_145390	Tnpo2
8.19881	8.91364	8.14991	8.98701	7.82222	8.30958	8.55623	0.449449	8.0659	0.344615	0.490331	0.249322	0.603239	0.388664	0.410425	mmu:26896	stable	NM_012005	Med14
7.95083	8.47145	8.48978	7.64148	8.44137	7.52656	8.21114	0.41493	7.98396	0.64687	0.227175	0.730954	0.13611	0.816914	0.0878234	mmu:17260	stable	NM_025282	Mef2c
12.3634	12.5252	12.6156	12.6668	12.4289	12.5727	12.5704	0.133154	12.5008	0.10171	0.0696239	0.720057	0.142633	0.808166	0.0924996	mmu:98828	stable	NM_133837	Cdc123
6.12639	6.58644	6.05369	6.06982	6.80775	6.80027	6.09811	0.253492	6.80401	0.00528523	-0.705904	0.035219	1.45322	0.109251	0.961576	mmu:0	stable
6.55305	7.37669	7.1934	7.39447	7.08967	7.18121	7.28505	0.394835	7.13544	0.0647281	0.149607	0.984779	0.00666113	0.990141	0.00430275	mmu:245174	stable	NM_001142411	Zfp937
8.72117	7.94717	8.97729	9.07132	9.73854	9.1231	8.84923	0.509981	9.43082	0.435177	-0.581592	0.152737	0.816054	0.277125	0.557325	mmu:0	stable
15.6332	15.4367	15.7071	15.717	15.7611	15.5681	15.6702	0.130049	15.6646	0.136477	0.00555088	0.736694	0.132713	0.821391	0.08545	mmu:665268	stable	NR_033522	1600029O15Rik
6.73229	6.45173	6.10673	5.99462	8.42064	7.8858	6.27923	0.336001	8.15322	0.378184	-1.87399	0.00366415	2.43603	0.0323415	1.49024	mmu:0	down
8.21484	8.2443	8.01029	8.02828	6.42475	7.31583	8.12156	0.122226	6.87029	0.630088	1.25128	0.0120875	1.91766	0.058496	1.23287	mmu:66932	stable	NM_025852	Rexo1
12.1791	11.7305	11.4675	11.6638	12.037	11.9444	11.6971	0.300732	11.9907	0.065456	-0.293543	0.368003	0.434149	0.508403	0.293792	mmu:0	stable
8.65102	5.84582	7.43489	7.91968	7.70368	7.74738	7.67729	1.18828	7.72553	0.0308956	-0.0482438	0.782879	0.106305	0.856181	0.0674346	mmu:12363	stable	NM_007609	Casp4
9.18138	9.40827	9.11369	9.13808	9.44793	9.22433	9.15973	0.134879	9.33613	0.158107	-0.176401	0.361338	0.442086	0.502153	0.299164	mmu:0	stable
9.93629	9.895	9.86829	10.0034	10.519	9.34736	9.91564	0.0588565	9.93319	0.828488	-0.0175517	0.984556	0.00675951	0.990025	0.00435384	mmu:24017	stable	NM_001113413	Rnf13
10.8156	10.8018	10.8792	10.8561	10.7275	10.6412	10.8359	0.0358018	10.6843	0.0610085	0.151512	0.0150499	1.82247	0.0664029	1.17781	mmu:69163	stable	NM_001081210	Mrpl44
10.6304	10.5727	10.7137	10.912	11.388	11.1545	10.6721	0.14827	11.2713	0.165067	-0.599177	0.0129815	1.88668	0.0609311	1.21516	mmu:0	stable
15.1465	15.1914	15.464	15.0456	15.3739	15.586	15.1689	0.178818	15.48	0.150024	-0.311023	0.146401	0.834456	0.269359	0.569668	mmu:15163	stable	NM_008225	Hcls1
13.4691	13.6419	13.3088	13.3349	13.5399	13.752	13.402	0.152621	13.646	0.150037	-0.243934	0.190411	0.720308	0.322238	0.491823	mmu:20924	stable	NM_013676	Supt5h
13.7026	13.8873	13.5969	13.409	13.254	13.1704	13.6498	0.200005	13.2122	0.0591103	0.437578	0.0454576	1.34239	0.127507	0.894468	mmu:11651	stable	NM_009652	Akt1
10.8488	10.7113	10.6314	10.7376	10.7541	10.7029	10.7244	0.0898861	10.7285	0.0362325	-0.00409826	0.959476	0.017966	0.974685	0.0111357	mmu:71777	stable	NM_023626	Ing3
14.5848	14.2576	14.0827	14.2646	14.6051	14.8193	14.2611	0.209236	14.7122	0.151408	-0.451087	0.0712976	1.14692	0.169196	0.771611	mmu:231991	stable	NM_172728	Creb5
7.38771	10.7049	9.20616	8.16753	6.85358	8.27067	8.68685	1.43415	7.56212	1.00204	1.12473	0.323645	0.489932	0.465755	0.331843	mmu:226255	stable	NM_181415	Atrnl1
8.38551	8.06589	7.86303	7.98538	9.88962	9.90679	8.02563	0.223206	9.8982	0.0121368	-1.87257	0.000404241	3.39336	0.0157271	1.80335	mmu:277939	down	NM_001017985	C2cd3
12.2089	11.8357	11.4817	11.3974	10.0388	10.8606	11.6587	0.370907	10.4497	0.581086	1.20904	0.0268845	1.5705	0.09333	1.02998	mmu:103733	stable	NM_134024	Tubg1
8.02878	8.00887	8.19637	7.82317	7.89441	8.15703	8.01882	0.152662	8.02572	0.185698	-0.00689442	0.938859	0.0273998	0.961723	0.0169498	mmu:0	stable
6.23687	6.28368	6.35109	6.19993	6.38129	6.04022	6.26028	0.0651982	6.21075	0.241173	0.0495225	0.646214	0.189624	0.75226	0.123632	mmu:0	stable
6.39126	6.27032	6.00826	6.01765	8.06165	7.96754	6.14398	0.190065	8.0146	0.0665469	-1.87061	0.000223423	3.65087	0.0138843	1.85748	mmu:0	down
5.91474	6.08059	5.90336	5.91754	7.68383	7.88898	5.91614	0.0845741	7.78641	0.145064	-1.87026	3.32735e-05	4.4779	0.0115193	1.93857	mmu:74648	down	AK139097	S100pbp
13.4024	13.5157	13.1534	13.2879	13.6062	13.4876	13.3451	0.155241	13.5469	0.0838764	-0.201805	0.164775	0.783108	0.29163	0.535168	mmu:74440	stable	NM_001163262	4933407C03Rik
13.2994	13.3147	13.1995	13.7102	12.2037	12.7393	13.3071	0.225351	12.4715	0.378733	0.83556	0.0181187	1.74187	0.0741144	1.1301	mmu:246703	stable	NM_144897	Apoa1bp
11.7745	12.4343	12.0189	12.1711	12.0726	12.1487	12.095	0.276476	12.1106	0.0538254	-0.0156115	0.960805	0.0173648	0.975438	0.0108004	mmu:70351	stable	NM_146081	Ppp4r1
6.50828	6.67289	7.28042	6.87192	6.96168	6.9832	6.77241	0.333054	6.97244	0.0152168	-0.200034	0.607522	0.216438	0.721687	0.141651	mmu:0	stable
12.9977	13.0929	13.2246	13.5023	13.2404	13.19	13.1587	0.219304	13.2152	0.0356566	-0.0564646	0.950904	0.0218634	0.969009	0.0136722	mmu:20813	stable	NM_009273	Srp14
14.1996	14.8072	14.0623	14.7086	12.8731	14.2165	14.4541	0.368488	13.5448	0.949909	0.909317	0.143639	0.842726	0.265815	0.57542	mmu:16906	stable	NM_010721	Lmnb1
5.98741	6.56213	5.46824	6.31408	6.62679	7.43722	6.15074	0.472595	7.03201	0.573065	-0.881262	0.0933344	1.02996	0.201216	0.696337	mmu:74081	stable	NM_001039184	Cep350
8.55297	8.19526	7.72286	8.45878	7.84693	9.29703	8.32702	0.371941	8.57198	1.02538	-0.244957	0.552612	0.25758	0.675626	0.170294	mmu:18173	stable	NM_013612	Slc11a1
12.1697	12.1237	12.2519	12.6868	12.115	11.7854	12.2108	0.258007	11.9502	0.233052	0.260573	0.176474	0.753319	0.306016	0.514256	mmu:72368	stable	NM_001145552	2310045N01Rik
11.6876	11.9864	11.5684	11.754	12.078	12.1904	11.7208	0.175855	12.1342	0.0795118	-0.413424	0.0475774	1.3226	0.131383	0.88146	mmu:217864	stable	NM_198023	Rcor1
13.6259	13.4358	13.3628	13.2534	12.7199	12.931	13.3993	0.156685	12.8255	0.149213	0.573844	0.0114266	1.94208	0.056749	1.24604	mmu:0	stable
10.4217	10.2368	10.2421	10.4727	12.1406	12.2612	10.3319	0.12173	12.2009	0.0852317	-1.86899	4.65144e-05	4.33241	0.011929	1.9234	mmu:621699	down	XR_001564	Gm6252
15.0762	16.5468	15.5295	15.5317	15.4813	15.5479	15.5306	0.621881	15.5146	0.0471036	0.0160012	0.754367	0.122417	0.835045	0.0782902	mmu:14972	stable	NM_001001892	H2-K1
9.88919	9.2526	8.86154	9.15752	9.82118	10.0748	9.20506	0.432646	9.948	0.179347	-0.74294	0.119963	0.920952	0.236153	0.626806	mmu:20498	stable	NM_009195	Slc12a4
5.48049	5.63075	5.87578	5.67609	7.7785	7.26073	5.65342	0.163062	7.51961	0.36612	-1.86619	0.00075664	3.12111	0.0191127	1.71868	mmu:319377	down	XM_003085392	D130012P04Rik
11.9365	12.8461	12.5528	12.6017	11.4651	11.7426	12.5773	0.387068	11.6039	0.196234	0.973385	0.0436518	1.36	0.124426	0.905089	mmu:15331	stable	NM_016957	Hmgn2
8.46612	8.64857	8.33502	8.43723	7.85096	8.55259	8.45167	0.13062	8.20177	0.496124	0.249899	0.316665	0.499399	0.458031	0.339105	mmu:16528	stable	NM_008431	Kcnk4
5.92088	6.64683	6.82041	6.13517	6.20591	6.64743	6.391	0.422646	6.42667	0.312205	-0.0356732	0.900582	0.0454766	0.936174	0.0286436	mmu:0	stable
12.6357	12.0293	12.2955	11.8862	12.1307	12.0484	12.1624	0.329644	12.0896	0.0581442	0.072838	0.648914	0.187813	0.754689	0.122232	mmu:100039086	stable	XM_001472223	Gm15032
5.76255	7.19733	6.33907	6.77738	6.35327	6.59615	6.55823	0.614134	6.47471	0.171741	0.0835152	0.928808	0.0320742	0.954544	0.0202038	mmu:54122	stable	NM_001040695	Uevld
6.5327	6.9478	6.60281	6.86826	7.38282	6.84708	6.73553	0.20117	7.11495	0.378826	-0.379414	0.16594	0.780049	0.292877	0.533314	mmu:0	stable	BC049735
9.7287	10.331	10.2686	10.3758	10.3171	10.4285	10.2998	0.301434	10.3728	0.0787658	-0.0729799	0.437991	0.358535	0.574573	0.240655	mmu:12896	stable	NM_009949	Cpt2
6.41012	6.46145	6.04537	5.94887	6.00333	6.61012	6.22775	0.257164	6.30672	0.429065	-0.0789759	0.753008	0.1232	0.833991	0.0788389	mmu:13844	stable	NM_010142	Ephb2
6.96947	6.05782	6.07247	5.83677	6.19823	5.7718	6.06515	0.501942	5.98502	0.301529	0.0801297	0.565735	0.247387	0.686308	0.163481	mmu:72611	stable	NM_001083958	Zfp655
6.73568	6.39106	7.11593	6.51776	6.675	6.10098	6.62672	0.317565	6.38799	0.405897	0.238729	0.365124	0.43756	0.505854	0.295975	mmu:0	stable
10.2027	10.8657	10.3355	10.5062	10.5648	10.2539	10.4209	0.287073	10.4094	0.219878	0.0115058	0.786549	0.104274	0.858979	0.0660173	mmu:0	stable	BC064822
7.4831	7.79083	7.72023	7.92503	7.22489	7.0417	7.75553	0.185102	7.13329	0.129538	0.622237	0.0163484	1.78652	0.069508	1.15797	mmu:66795	stable	NM_025770	Atg10
13.0459	13.9921	13.1659	13.5527	13.0758	13.6838	13.3593	0.427338	13.3798	0.429928	-0.0205191	0.880594	0.0552243	0.922359	0.0350999	mmu:666704	stable	NM_001081415	Samd1
10.6172	10.4379	9.33754	8.9389	11.6068	11.4785	9.88774	0.821739	11.5426	0.0907609	-1.6549	0.0504043	1.29753	0.136249	0.865668	mmu:545056	stable	NR_002889	Gm5801
10.2089	9.97471	9.92419	9.70011	10.2276	10.1914	9.94945	0.208738	10.2095	0.0255612	-0.260067	0.176136	0.754151	0.305615	0.514825	mmu:0	stable
8.51123	6.72191	8.74093	9.10342	8.47899	10.5856	8.62608	1.06005	9.53232	1.48963	-0.906243	0.284883	0.545333	0.426978	0.369595	mmu:18782	stable	NM_011109	Pla2g2d
6.32682	6.18822	6.70534	6.09557	6.91628	8.4938	6.25752	0.268291	7.70504	1.11547	-1.44752	0.0581971	1.2351	0.148616	0.827934	mmu:0	stable
9.37882	8.92896	8.67995	9.43883	10.917	11.1191	9.15389	0.364267	11.0181	0.142889	-1.86419	0.00241171	2.61767	0.0273402	1.5632	mmu:50498	down	NM_015766	Ebi3
5.95159	6.25602	6.71509	6.42159	8.51575	7.88637	6.33881	0.31896	8.20106	0.445041	-1.86226	0.00371802	2.42969	0.0324755	1.48844	mmu:67225	down	NM_001038696	Rnpc3
14.8369	14.398	14.6964	14.2919	13.7958	14.4087	14.5472	0.253843	14.1023	0.433414	0.444919	0.165045	0.782397	0.291968	0.534665	mmu:0	stable
11.0072	11.3756	11.4444	10.7902	10.9568	10.9579	11.1914	0.309501	10.9573	0.000764724	0.234102	0.443807	0.352806	0.579996	0.236575	mmu:0	stable
10.9456	12.4757	11.4982	11.4806	11.5051	11.1876	11.4894	0.637608	11.3464	0.2245	0.143039	0.630623	0.20023	0.739659	0.130969	mmu:0	stable
11.9377	9.76095	10.1189	10.1344	10.0466	10.1003	10.1267	0.981764	10.0734	0.0379947	0.053245	0.603553	0.219284	0.71808	0.143827	mmu:0	stable
11.1157	11.1458	11.2261	10.7293	11.056	11.1094	11.1307	0.221558	11.0827	0.0377814	0.0479964	0.872643	0.0591633	0.917774	0.0372643	mmu:71732	stable	NM_027889	Vps11
8.69495	8.25281	8.57825	8.42719	7.68326	8.31739	8.50272	0.191472	8.00033	0.448395	0.502398	0.113415	0.945328	0.227281	0.643436	mmu:18777	stable	NM_008866	Lypla1
8.59249	8.53403	8.20561	8.03009	7.76026	7.874	8.36982	0.26802	7.81713	0.0804309	0.552693	0.0622613	1.20578	0.154961	0.809778	mmu:75292	stable	NM_029239	Prkd3
8.27614	6.57347	8.10756	6.76757	7.21898	6.91176	7.43756	0.884588	7.06537	0.217235	0.372195	0.614133	0.211737	0.727248	0.138317	mmu:68108	stable	NR_015463	9430008C03Rik
11.9195	12.2535	11.7633	12.0553	13.0864	12.4418	11.9874	0.208017	12.7641	0.455779	-0.776725	0.0381933	1.41801	0.114953	0.939478	mmu:18707	stable	NM_008840	Pik3cd
14.3161	14.3869	14.5596	14.6651	14.2737	14.5325	14.4733	0.15929	14.4031	0.182981	0.0701768	0.61159	0.21354	0.725166	0.139563	mmu:0	stable
9.58587	9.86951	9.16557	9.5742	9.51956	9.32838	9.58003	0.289677	9.42397	0.135184	0.15606	0.608645	0.215636	0.722594	0.141106	mmu:54650	stable	NM_019460	Sfmbt1
11.3051	11.0792	11.4193	11.1761	10.9081	10.6731	11.2406	0.148598	10.7906	0.166201	0.450002	0.0266669	1.57403	0.0928226	1.03235	mmu:0	stable
9.04943	9.69857	9.09261	9.70119	8.95138	9.11605	9.39559	0.363501	9.03371	0.116444	0.361872	0.273369	0.563251	0.4146	0.382371	mmu:0	stable
9.26046	9.11953	9.26531	9.07544	8.54935	9.04393	9.18999	0.0971939	8.79664	0.34972	0.393349	0.0845914	1.07267	0.18917	0.723147	mmu:234678	stable	NM_145604	D230025D16Rik
10.58	7.56249	9.59599	11.5346	8.74584	6.71781	10.088	1.69941	7.73183	1.43403	2.35618	0.21509	0.66738	0.35103	0.454656	mmu:56496	stable	NM_019656	Tspan6
13.1979	13.3723	13.0402	13.1685	13.0262	13.2589	13.1832	0.136795	13.1425	0.164558	0.0406329	0.69762	0.156381	0.79205	0.101247	mmu:68539	stable	NM_134142	Tmem109
9.08392	9.59644	8.64922	9.73501	9.84662	9.712	9.34018	0.497574	9.77931	0.0951891	-0.439135	0.243468	0.613558	0.382445	0.417431	mmu:14794	stable	NM_013539	Spsb2
11.2922	10.9192	10.6044	11.3572	13.0259	12.9042	11.1057	0.350454	12.965	0.0860706	-1.8593	0.00193238	2.71391	0.0252823	1.59718	mmu:333789	down	NM_001024917	N4bp2
9.19982	10.9901	11.7575	9.72429	11.0286	11.0506	10.3572	1.16716	11.0396	0.0155795	-0.682412	0.516817	0.286663	0.644146	0.191015	mmu:53314	stable	NM_016767	Batf
14.0515	13.8763	14.2982	14.1529	13.901	14.2786	14.1022	0.177348	14.0898	0.26697	0.0124421	0.978911	0.00925672	0.986605	0.00585658	mmu:66419	stable	NM_025553	Mrpl11
11.3465	11.1391	11.5659	11.5494	11.0126	11.0049	11.448	0.200624	11.0087	0.00543344	0.439232	0.0599468	1.22223	0.151329	0.820079	mmu:19070	stable	NM_025283	Mobkl3
7.32009	7.17888	7.29217	7.15642	8.24559	7.42318	7.23552	0.0812765	7.83439	0.581535	-0.598862	0.082377	1.08419	0.18612	0.730206	mmu:15568	stable	NM_010485	Elavl1
6.67289	7.01211	7.31554	7.28251	8.10604	7.55246	7.14731	0.298046	7.82925	0.391439	-0.681937	0.0538844	1.26854	0.141352	0.849698	mmu:0	stable
6.60345	6.14992	6.14164	5.88163	6.58352	6.8863	6.14578	0.29995	6.73491	0.214099	-0.589134	0.0903681	1.04399	0.197146	0.705211	mmu:100978	stable	NM_133921	Nfxl1
13.5188	13.5102	13.5519	13.4197	13.1507	13.3699	13.5145	0.0565475	13.2603	0.15495	0.254164	0.0391054	1.40776	0.116465	0.933805	mmu:72544	stable	NM_028274	Exosc6
7.73242	8.53585	8.53074	8.96089	7.11726	8.44038	8.5333	0.512974	7.77882	0.935585	0.754476	0.302179	0.519735	0.443537	0.35307	mmu:216560	stable	NM_145425	Wdpcp
11.4552	11.5696	11.6973	11.5924	11.2748	11.2646	11.581	0.0992856	11.2697	0.00718009	0.311307	0.0143179	1.84412	0.06453	1.19024	mmu:13382	stable	NM_007861	Dld
11.6706	7.32182	9.13898	7.45088	9.92276	9.16069	8.29493	2.02679	9.54173	0.538863	-1.2468	0.695955	0.157419	0.791028	0.101808	mmu:212390	stable	NM_001163020	Klhl32
11.1545	11.7615	11.9085	11.4014	12.0948	11.6438	11.5814	0.34231	11.8693	0.318911	-0.287832	0.343695	0.463827	0.4846	0.314617	mmu:22040	stable	NM_011637	Trex1
13.0652	13.4186	13.3933	13.1008	12.6879	12.6975	13.2471	0.18733	12.6927	0.00678262	0.554387	0.0171525	1.76567	0.071527	1.14553	mmu:0	stable
11.5456	11.5005	12.0074	11.4481	11.6087	11.8647	11.523	0.257759	11.7367	0.181019	-0.213635	0.621997	0.206211	0.733369	0.134678	mmu:11757	stable	NM_007452	Prdx3
14.4948	14.1641	14.4649	14.3017	14.9412	14.7302	14.3833	0.153715	14.8357	0.149261	-0.45237	0.0222293	1.65307	0.0836826	1.07736	mmu:0	stable
9.38953	9.33438	9.72497	9.53317	9.09194	9.08244	9.46135	0.174416	9.08719	0.00671754	0.374163	0.035503	1.44973	0.10981	0.95936	mmu:69792	stable	NM_027213	Med6
9.07016	8.27827	8.18821	8.6601	10.364	10.2914	8.46918	0.403075	10.3277	0.051313	-1.85854	0.00421324	2.37538	0.0345306	1.4618	mmu:22720	down	NM_001024846	Zfp62
13.096	13.402	13.0107	13.2926	12.5668	12.9424	13.1943	0.178925	12.7546	0.265637	0.439708	0.0652239	1.18559	0.159471	0.797318	mmu:67849	stable	NM_026410	Cdca5
14.1965	13.9928	14.5309	14.206	14.3131	14.7163	14.2013	0.222466	14.5147	0.285139	-0.313452	0.244228	0.612204	0.383151	0.41663	mmu:67067	stable	NM_001164217	Romo1
9.48764	8.74093	8.78437	9.60427	11.0026	10.2945	9.13601	0.455087	10.6486	0.500738	-1.51255	0.0209209	1.67942	0.0807662	1.09277	mmu:70604	stable	NM_001033155	Dnajb14
11.0471	10.8519	11.2834	10.9174	10.0771	10.5227	10.9822	0.190444	10.2999	0.315049	0.682367	0.0213726	1.67014	0.0816902	1.08783	mmu:232536	stable	NM_145573	Mrps35
10.4077	11.2079	11.097	11.0911	11.7922	10.9255	11.094	0.366123	11.3588	0.612812	-0.264813	0.345559	0.461478	0.486634	0.312798	mmu:269999	stable	NM_198424	Orai3
7.93167	7.60396	7.4956	7.62174	9.56489	9.37323	7.61285	0.187436	9.46906	0.135528	-1.85621	0.000289952	3.53767	0.0145885	1.83599	mmu:0	down
6.88205	6.53458	6.99347	5.64377	5.73561	6.32335	6.70832	0.611846	6.02948	0.415593	0.678836	0.381742	0.41823	0.521057	0.283114	mmu:0	stable	AF012170
8.26112	8.50113	8.27872	8.29704	8.67702	8.4076	8.28788	0.112048	8.54231	0.190505	-0.254427	0.152381	0.817069	0.276668	0.558041	mmu:0	stable
8.00367	7.32243	7.17112	7.56328	9.16247	9.43219	7.44285	0.36353	9.29733	0.190717	-1.85448	0.00332957	2.47761	0.0309679	1.50909	mmu:73692	down	NM_001162906	2410089E03Rik
8.41575	8.07165	8.47343	7.63558	8.04097	8.38208	8.2437	0.385569	8.21152	0.241205	0.0321752	0.849028	0.0710777	0.90172	0.0449281	mmu:19359	stable	NM_009011	Rad23b
7.61179	7.58715	7.91197	7.1009	8.66168	8.41537	7.59947	0.335596	8.53853	0.174167	-0.939063	0.0199302	1.70049	0.0784839	1.10522	mmu:0	stable	U80890
12.4346	12.1768	12.2406	12.2361	12.6222	12.4217	12.2384	0.112217	12.522	0.141788	-0.283612	0.0744139	1.12835	0.173956	0.759559	mmu:233410	stable	NM_178707	Zfp592
7.54967	7.67888	7.24902	7.41111	9.5025	9.1588	7.48039	0.184625	9.33065	0.243033	-1.85026	0.000434491	3.36202	0.0158033	1.80125	mmu:0	down
8.48753	8.28517	8.39173	8.35552	10.1703	10.2692	8.37363	0.0842445	10.2197	0.0699671	-1.84611	1.25052e-05	4.90291	0.0115193	1.93857	mmu:100505360	down	XM_003085051	LOC100505360
11.399	11.7901	11.733	11.9657	12.8946	11.8286	11.7616	0.23699	12.3616	0.75374	-0.600067	0.160324	0.795003	0.286319	0.54315	mmu:117198	stable	NM_054102	Ivns1abp
9.66244	9.58049	9.04765	9.70669	11.6586	11.2744	9.62146	0.305614	11.4665	0.27166	-1.84503	0.00158012	2.80131	0.0241131	1.61775	mmu:320817	down	NM_001099628	Atad2b
11.4563	11.3572	11.612	11.4639	10.9856	11.3332	11.4601	0.105021	11.1594	0.245829	0.300695	0.0773978	1.11127	0.178435	0.748521	mmu:0	stable
5.89794	5.84951	6.21729	6.60239	6.69334	6.68286	6.05761	0.347727	6.6881	0.00740953	-0.630489	0.104279	0.981802	0.216083	0.665379	mmu:0	stable
9.46975	9.1023	9.09385	9.45017	9.64423	9.28738	9.27624	0.209114	9.46581	0.252334	-0.18957	0.383794	0.415902	0.522699	0.281748	mmu:77877	stable	NM_029998	6030458C11Rik
7.42261	7.32068	8.84476	7.50058	7.06908	6.53165	7.46159	0.718852	6.80036	0.380022	0.661231	0.159804	0.796413	0.285697	0.544094	mmu:20300	stable	NR_033527	Ccl25
8.56174	7.96183	7.86437	7.43489	6.39438	7.25262	7.9131	0.464365	6.8235	0.606867	1.0896	0.0603597	1.21925	0.151824	0.818659	mmu:19014	stable	NM_001080118	Med1
11.1637	11.1753	11.4963	11.2558	12.5672	11.6855	11.2155	0.15455	12.1264	0.623497	-0.910835	0.0438842	1.35769	0.124857	0.903588	mmu:70661	stable	NM_027498	Sik3
15.5948	15.7582	15.7611	15.7527	15.2553	15.459	15.7555	0.0813497	15.3572	0.144015	0.398283	0.0146005	1.83563	0.0652708	1.18528	mmu:0	stable
6.05782	6.47112	5.85886	6.33418	8.0684	8.01259	6.196	0.274821	8.04049	0.0394672	-1.8445	0.000846284	3.07248	0.0196518	1.7066	mmu:0	down
7.89977	7.81138	8.26831	7.88135	9.84552	9.62354	7.89056	0.205628	9.73453	0.156959	-1.84397	0.000465407	3.33217	0.0160932	1.79336	mmu:230088	down	NM_172691	B230312A22Rik
5.81931	5.93598	5.63219	6.26388	8.06814	7.36943	5.87765	0.265376	7.71878	0.494062	-1.84114	0.00348205	2.45816	0.0316886	1.4991	mmu:258693	down	NM_146698	Olfr1443
6.82331	6.95448	7.0891	7.32647	6.0408	6.35897	7.02179	0.214838	6.19988	0.224975	0.821903	0.0107717	1.96772	0.0551425	1.25851	mmu:0	stable
9.41273	9.00059	9.1892	8.48202	8.71445	8.97239	9.0949	0.396932	8.84342	0.182391	0.251477	0.594852	0.225591	0.711212	0.148001	mmu:209361	stable	NM_027748	Taf3
6.00174	6.38661	6.24218	5.98293	8.01478	7.90941	6.12196	0.195215	7.96209	0.0745051	-1.84014	0.000270708	3.5675	0.0144272	1.84082	mmu:0	down
9.85029	9.26143	9.14956	9.2012	10.8848	11.2564	9.23132	0.326333	11.0706	0.262791	-1.83931	0.00321248	2.49316	0.0303898	1.51727	mmu:230753	down	NM_146153	Thrap3
6.59615	6.29477	6.81681	6.99634	8.67304	8.41293	6.70648	0.302301	8.54299	0.183929	-1.83651	0.00147967	2.82983	0.0236556	1.62607	mmu:0	down
9.85229	9.71378	9.0799	9.29379	8.33833	9.03496	9.50379	0.359587	8.68664	0.492593	0.817143	0.080987	1.09158	0.183916	0.73538	mmu:22059	stable	NM_011640	Trp53
9.7827	10.4479	9.83326	10.4391	10.8591	10.2159	10.1362	0.36752	10.5375	0.454874	-0.401293	0.291047	0.536037	0.433123	0.363389	mmu:107723	stable	NM_133649	Slc12a6
15.3444	15.3311	15.3348	15.0342	14.5684	14.8379	15.333	0.151382	14.7031	0.190575	0.629876	0.0164599	1.78357	0.0698372	1.15591	mmu:0	stable
13.1935	13.4116	13.5603	13.4995	13.0269	13.3312	13.4556	0.160549	13.179	0.215204	0.276544	0.194253	0.711633	0.326998	0.485454	mmu:66047	stable	NM_025317	Mrpl54
5.55054	5.96132	5.69278	5.91406	6.31438	5.989	5.80342	0.192447	6.15169	0.230081	-0.348273	0.101205	0.994796	0.211916	0.673836	mmu:0	stable
9.44419	9.35713	9.33197	9.35874	11.4134	10.9746	9.35794	0.049013	11.194	0.310259	-1.83606	0.0001976	3.70421	0.0134164	1.87237	mmu:0	down
10.3871	9.929	9.88919	9.69857	12.0547	11.4181	9.9091	0.291959	11.7364	0.45017	-1.82728	0.00387106	2.41217	0.0331281	1.4798	mmu:100504289	down	XR_105194	LOC100504289
8.46104	9.40086	9.68361	8.69219	7.99769	7.99415	9.04653	0.577095	7.99592	0.00250275	1.05061	0.0699066	1.15548	0.167011	0.777256	mmu:109652	stable	NM_025371	Acy1
13.0552	12.8796	12.0102	12.7874	12.7453	12.5719	12.8335	0.462153	12.6586	0.122581	0.174905	0.947655	0.0233499	0.966925	0.0146072	mmu:77938	stable	AK020830	Fam53b
10.174	10.3965	10.7768	10.4724	10.9523	10.63	10.4345	0.249175	10.7912	0.227899	-0.356717	0.186815	0.728588	0.318015	0.497552	mmu:16548	stable	NM_008439	Khk
7.5655	7.26719	7.47682	7.02337	6.44122	6.94807	7.372	0.241484	6.69465	0.358399	0.677359	0.0553799	1.25665	0.143822	0.842176	mmu:228714	stable	NM_181417	Csrp2bp
10.7108	9.19167	8.97877	8.47719	11.0725	11.5948	9.08522	0.961959	11.3337	0.369282	-2.24843	0.0541851	1.26612	0.141899	0.848021	mmu:15370	stable	NM_010444	Nr4a1
9.22551	9.07132	9.34281	9.19238	9.39259	9.13928	9.20894	0.111663	9.26594	0.179117	-0.0569943	0.638483	0.19485	0.74613	0.127186	mmu:433520	stable	NR_036450	Gm14403
9.35268	10.3223	9.98326	10.2127	10.3613	9.61678	10.098	0.433684	9.98902	0.526424	0.10897	0.95983	0.0178056	0.974931	0.0110263	mmu:219181	stable	NM_001164503	Akap11
8.59352	7.24183	7.97452	7.85277	7.19949	6.70534	7.91364	0.554066	6.95241	0.349418	0.961229	0.0949441	1.02253	0.203593	0.691236	mmu:0	stable
6.15453	6.47412	6.77564	6.92618	7.33972	6.49273	6.62488	0.341721	6.91623	0.598919	-0.291345	0.411976	0.385128	0.549868	0.259742	mmu:0	stable
13.4757	13.884	13.7477	13.7502	13.8695	14.0698	13.7489	0.171396	13.9696	0.141606	-0.220686	0.147593	0.830934	0.270951	0.56711	mmu:0	stable
9.59773	9.65537	10.0931	9.55845	10.325	9.70752	9.62655	0.247821	10.0162	0.436592	-0.389684	0.335349	0.474503	0.476654	0.321797	mmu:52231	stable	NM_026187	Ankzf1
6.57957	6.27719	5.60951	7.06849	6.38397	6.4086	6.42838	0.610467	6.39629	0.0174186	0.0320959	0.979374	0.00905145	0.986856	0.00574613	mmu:19374	stable	NM_009020	Rag2
11.1709	11.6925	11.36	11.7181	11.179	11.5352	11.5263	0.265614	11.3571	0.251881	0.169183	0.602328	0.220167	0.717084	0.14443	mmu:66359	stable	NM_025511	Fam36a
9.35383	9.67225	9.38569	9.53669	9.32551	9.28329	9.46119	0.146954	9.3044	0.0298543	0.156787	0.175009	0.75694	0.304349	0.516628	mmu:232157	stable	BC009149	Mobkl1b
7.9371	7.19408	8.72249	7.00143	9.81807	9.33959	7.56559	0.784197	9.57883	0.338333	-2.01324	0.037038	1.43135	0.11267	0.948191	mmu:72349	stable	NM_028207	Dusp3
10.5134	10.8629	10.5213	10.846	10.265	10.6459	10.6836	0.194748	10.4555	0.269332	0.228168	0.285169	0.544898	0.42722	0.369348	mmu:0	stable
16.1422	16.3064	15.9081	16.0076	16.3679	16.3707	16.0749	0.172625	16.3693	0.00198203	-0.29439	0.0981125	1.00828	0.207781	0.682393	mmu:0	stable
8.46521	9.5025	9.26874	9.22691	10.6777	9.55559	9.24782	0.450386	10.1166	0.79345	-0.868825	0.106364	0.973207	0.218879	0.659795	mmu:57810	stable	NM_021339	Cdon
8.13537	9.45952	8.99652	9.75219	7.67634	7.45019	9.22802	0.705935	7.56327	0.15991	1.66476	0.0463212	1.33422	0.129125	0.888991	mmu:70552	stable	NM_001172064	Lrrc56
10.5028	10.0337	9.84382	10.1433	12.1782	11.6459	10.0885	0.277083	11.9121	0.376365	-1.82352	0.00251929	2.59872	0.0277671	1.55647	mmu:15204	down	NM_010418	Herc2
8.68219	8.84132	8.57564	8.4626	8.29971	8.77745	8.62891	0.161165	8.53858	0.337817	0.0903309	0.619894	0.207683	0.731723	0.135653	mmu:226182	stable	NM_177342	Taf5
9.19149	10.295	9.91303	9.53294	8.25322	9.77135	9.72298	0.476633	9.01228	1.07348	0.7107	0.286336	0.543125	0.428251	0.368302	mmu:24001	stable	NM_011878	Tiam2
8.1429	7.73274	7.80255	7.66386	9.77746	9.39864	7.76765	0.2126	9.58805	0.267867	-1.8204	0.000885325	3.0529	0.0199604	1.69983	mmu:20300	down	NM_009138	Ccl25
6.29045	7.18538	6.70866	7.02132	6.55378	6.28107	6.86499	0.393904	6.41742	0.192839	0.44757	0.279141	0.554177	0.421041	0.375676	mmu:381406	stable	NM_001007581	2810408M09Rik
9.25616	9.63212	9.38084	9.53267	9.0086	8.97649	9.45675	0.165687	8.99254	0.0227069	0.464208	0.0213277	1.67106	0.0816147	1.08823	mmu:0	stable	BC027816
8.86504	9.20844	9.33438	9.01771	8.81932	8.9799	9.11308	0.206968	8.89961	0.113543	0.213465	0.27295	0.563917	0.414101	0.382893	mmu:81630	stable	NM_020625	Zbtb22
11.2261	11.6337	11.6016	11.5016	11.8738	11.5632	11.5516	0.185184	11.7185	0.21965	-0.166941	0.247383	0.60663	0.386581	0.412759	mmu:235626	stable	NM_001081340	Setd2
9.66703	9.63539	9.94688	9.71314	9.3478	9.83438	9.69009	0.141172	9.59109	0.344063	0.0990001	0.459245	0.337956	0.593793	0.226365	mmu:11778	stable	NM_009682	Ap3s2
14.7006	14.4543	14.3047	14.2672	13.8873	14.1086	14.3795	0.196626	13.9979	0.156451	0.381581	0.0556449	1.25457	0.144304	0.840723	mmu:11840	stable	NM_001130408	Arf1
6.00645	7.50878	7.08253	7.42758	7.82317	8.19138	7.25506	0.69173	8.00728	0.260361	-0.752218	0.132461	0.87791	0.251274	0.599852	mmu:66190	stable	NM_025408	Acer3
9.895	9.67009	9.712	9.97215	11.8805	11.364	9.8035	0.144537	11.6222	0.365246	-1.81874	0.000702344	3.15345	0.0187953	1.72595	mmu:0	down
6.97473	6.84774	6.72675	6.66501	6.6421	6.44472	6.78724	0.137046	6.54341	0.139569	0.243833	0.0945552	1.02431	0.202972	0.692565	mmu:0	stable
13.7758	14.4616	14.1305	14.1654	12.9244	13.6175	14.1479	0.280846	13.2709	0.490151	0.876988	0.0448311	1.34842	0.126498	0.897915	mmu:0	stable
13.2513	12.3613	12.2496	12.4153	11.7337	12.4861	12.3883	0.459808	12.1099	0.532045	0.278424	0.330024	0.481454	0.471883	0.326166	mmu:17427	stable	NM_008613	Mns1
6.85944	7.10688	6.73806	6.694	8.87067	8.36337	6.79875	0.185241	8.61702	0.358713	-1.81827	0.00105954	2.97488	0.021157	1.67455	mmu:0	down
10.4486	11.3087	10.5886	10.8997	10.0961	10.9967	10.7442	0.381378	10.5464	0.636812	0.19777	0.541268	0.266588	0.665945	0.176561	mmu:76123	stable	NM_029522	Gpsm2
9.86505	9.74595	10.3998	9.46933	9.02802	9.01908	9.8055	0.390147	9.02355	0.00632846	0.781955	0.0444396	1.35223	0.125952	0.899795	mmu:68493	stable	NM_026742	Ndufaf4
7.1147	8.57367	8.72002	8.36232	8.34708	7.89019	8.468	0.733502	8.11863	0.323067	0.349364	0.90251	0.0445478	0.937449	0.0280526	mmu:0	stable
10.7667	11.0358	10.7635	11.0688	11.4379	11.4046	10.9012	0.16638	11.4212	0.0235415	-0.520001	0.0149294	1.82596	0.0661084	1.17974	mmu:67665	stable	NM_026302	Dctn4
9.99308	10.948	10.7145	10.9331	12.0429	11.0623	10.8238	0.448926	11.5526	0.693399	-0.728773	0.115195	0.938566	0.229791	0.638667	mmu:226252	stable	NM_145505	Fam160b1
10.0748	9.75474	9.93889	9.62354	10.2335	10.5107	9.84681	0.198986	10.3721	0.195986	-0.525284	0.0379261	1.42106	0.114354	0.941748	mmu:17184	stable	NM_010771	Matr3
8.23028	7.88165	7.8371	7.56927	6.69248	7.08452	7.85938	0.271469	6.8885	0.27721	0.970878	0.0137707	1.86104	0.0630487	1.20032	mmu:216825	stable	NM_001004143	Usp22
10.9571	10.8876	11.421	10.7889	10.8646	11.0301	10.9224	0.280173	10.9473	0.11702	-0.024951	0.774227	0.111132	0.850149	0.0705051	mmu:17874	stable	NM_010851	Myd88
12.1189	12.4988	11.9949	12.1686	12.0729	12.4136	12.1438	0.215147	12.2433	0.240923	-0.0995073	0.815184	0.0887444	0.879381	0.0558227	mmu:17216	stable	NM_008564	Mcm2
8.34326	7.34808	7.54759	7.58964	9.38852	9.38509	7.56861	0.436975	9.38681	0.00242893	-1.81819	0.00686179	2.16356	0.0433813	1.3627	mmu:57432	down	NM_020594	Zc3h8
10.0346	9.59599	9.74067	9.73425	10.2247	10.1537	9.73746	0.184642	10.1892	0.050173	-0.451732	0.0421805	1.37489	0.121812	0.914311	mmu:208211	stable	NM_145362	Alg1
7.10233	6.81939	7.16027	7.49617	7.02883	6.86791	7.1313	0.277724	6.94837	0.113789	0.182936	0.41125	0.385895	0.549434	0.260085	mmu:215445	stable	NM_001162869	Rab11fip3
8.62361	8.51219	8.66289	8.3429	10.8041	9.96622	8.5679	0.143329	10.3852	0.592481	-1.81727	0.0026551	2.57592	0.0281913	1.54988	mmu:0	down	AK028818
13.3995	12.7656	13.5102	13.4112	13.3427	13.0241	13.4054	0.340984	13.1834	0.225252	0.221963	0.763358	0.117272	0.841969	0.0747036	mmu:64656	stable	NM_024174	Mrps23
8.71738	8.26931	9.0347	7.84516	7.63758	7.71027	8.49335	0.51985	7.67393	0.0514039	0.81942	0.112229	0.949896	0.22552	0.646815	mmu:13665	stable	NM_026114	Eif2s1
11.0584	10.7116	10.1888	10.7332	11.6167	11.4497	10.7224	0.359648	11.5332	0.118089	-0.810822	0.0350741	1.45501	0.108958	0.962743	mmu:0	stable	XM_003086472
7.66625	7.99368	7.66184	8.42955	8.295	8.45285	7.82997	0.362785	8.37392	0.111616	-0.543958	0.189691	0.721954	0.321284	0.49311	mmu:328329	stable	NM_175171	Mast4
12.6162	12.8004	12.3961	12.5023	12.1244	12.2784	12.5592	0.172957	12.2014	0.10889	0.357826	0.0522401	1.282	0.139033	0.856881	mmu:12847	stable	NM_009938	Copa
12.0079	11.9331	11.9452	12.1258	13.855	13.7254	11.9765	0.0881967	13.7902	0.0916525	-1.8137	2.05662e-05	4.68685	0.0115193	1.93857	mmu:0	down	AK161320
7.77188	8.03999	7.83917	7.47503	8.4649	8.18841	7.80553	0.233923	8.32666	0.195509	-0.52113	0.0488884	1.31079	0.133735	0.873756	mmu:236511	stable	NM_153403	Eif2c1
9.5655	8.8422	8.74495	9.02232	10.6365	10.8465	8.93226	0.366325	10.7415	0.148488	-1.80926	0.00384272	2.41536	0.0329873	1.48165	mmu:70020	down	NM_023547	Ino80b
13.47	13.5384	13.5368	13.8473	12.6554	13.0048	13.5376	0.169135	12.8301	0.247025	0.707508	0.00981742	2.008	0.0521036	1.28313	mmu:15108	stable	NM_016763	Hsd17b10
6.68424	6.09283	6.03006	6.38661	8.32437	7.76404	6.23972	0.300509	8.0442	0.396212	-1.80449	0.00351782	2.45373	0.0317503	1.49825	mmu:0	down
8.76524	8.01547	8.00128	8.19912	9.64771	10.1727	8.1073	0.358161	9.91018	0.371197	-1.80289	0.00601142	2.22102	0.0404817	1.39274	mmu:18129	down	NM_010928	Notch2
7.28075	7.76367	7.40775	7.74083	7.05243	7.53016	7.57429	0.241381	7.29129	0.337808	0.282998	0.331528	0.47948	0.473223	0.324934	mmu:238831	stable	NM_172807	Ppwd1
11.203	10.6764	10.8134	10.8239	10.63	10.7064	10.8187	0.226089	10.6682	0.0540295	0.150447	0.285296	0.544704	0.427249	0.369319	mmu:103537	stable	NM_134012	Mbtd1
9.66923	9.32318	10.0475	9.23971	8.84631	9.39026	9.4962	0.368738	9.11829	0.384628	0.377918	0.234389	0.630062	0.372558	0.428807	mmu:56075	stable	NM_019501	Pdss1
9.93336	9.38047	9.09511	9.10511	10.9848	11.1052	9.24279	0.392823	11.045	0.0851293	-1.80219	0.00495163	2.30525	0.037132	1.43025	mmu:71521	down	NM_001081321	Pds5a
12.127	12.0511	12.2069	11.7305	12.0895	12.2846	12.089	0.208848	12.187	0.137968	-0.0979973	0.398892	0.399145	0.537474	0.269643	mmu:229512	stable	NM_178246	Smg5
6.94629	6.35497	6.16117	6.60345	8.24704	8.31504	6.47921	0.338936	8.28104	0.0480837	-1.80183	0.00229048	2.64007	0.027035	1.56807	mmu:0	down
9.00802	7.19632	6.85142	7.15322	9.33687	7.46258	7.17477	0.98257	8.39973	1.32532	-1.22496	0.415544	0.381383	0.55341	0.256953	mmu:320495	stable	NM_001170800	Ipcef1
6.85611	7.3022	7.17859	7.10915	7.21119	7.53318	7.14387	0.188056	7.37219	0.227678	-0.228313	0.204393	0.689533	0.338912	0.469913	mmu:71508	stable	NM_178875	Zfp935
8.34013	9.98326	8.86107	10.0478	8.74436	8.80948	9.42217	0.844542	8.77692	0.0460481	0.645252	0.449116	0.347641	0.58503	0.232822	mmu:320560	stable	NM_177192	Dennd5b
11.7244	11.6183	12.0884	11.8551	11.8523	11.8865	11.7898	0.202545	11.8694	0.0241599	-0.0796447	0.769114	0.114009	0.846246	0.0725036	mmu:0	stable
12.6648	12.6975	11.9292	12.3822	12.0361	12.3757	12.5235	0.355539	12.2059	0.240115	0.317622	0.498973	0.301923	0.628824	0.201471	mmu:217337	stable	NM_146032	Srp68
13.4186	13.6387	13.6042	13.3746	12.2426	13.8194	13.5114	0.131825	13.031	1.11501	0.480399	0.386993	0.412297	0.525544	0.279391	mmu:75608	stable	NM_029362	Chmp4b
13.5148	14.0458	14.0735	13.3147	13.9465	13.4722	13.7803	0.381337	13.7094	0.335384	0.0709208	0.935068	0.0291567	0.959651	0.0178869	mmu:78885	stable	NM_030205	Coro7
7.67393	6.74992	7.02624	7.10494	7.63447	8.17121	7.06559	0.387901	7.90284	0.379538	-0.837252	0.0841584	1.0749	0.188561	0.724548	mmu:70408	stable	NM_029763	Polr3f
8.30909	8.55134	8.21619	8.37991	8.32673	8.46612	8.3445	0.141669	8.39643	0.0985605	-0.0519255	0.791911	0.101324	0.863201	0.063888	mmu:109284	stable	NM_177994	C030046I01Rik
10.2487	9.84812	8.92937	10.356	9.44936	10.225	10.0484	0.64871	9.83718	0.548464	0.211243	0.988404	0.00506548	0.992459	0.00328743	mmu:21929	stable	NM_009397	Tnfaip3
13.3649	12.9669	12.711	13.3354	13.2595	12.2185	13.1512	0.313329	12.739	0.736039	0.412169	0.420003	0.376748	0.557902	0.253442	mmu:18739	stable	NM_008851	Pitpnm1
6.9072	6.63961	6.18647	6.77442	6.09397	6.08892	6.70701	0.313301	6.09145	0.00356862	0.615567	0.0848975	1.07111	0.189671	0.721999	mmu:14431	stable	NM_010255	Gamt
13.3417	13.0815	13.526	12.6904	13.305	12.8744	13.2116	0.362263	13.0897	0.304506	0.121892	0.82764	0.0821584	0.887324	0.0519179	mmu:215194	stable	NM_145416	Kri1
7.83365	8.08566	7.94851	8.28729	10.0079	9.6281	8.01709	0.19509	9.818	0.268562	-1.80091	0.000679823	3.1676	0.0187626	1.72671	mmu:0	down	AK132421
12.5047	12.3961	11.8155	12.2145	11.6477	11.7345	12.3053	0.302783	11.6911	0.0614055	0.614169	0.0769312	1.1139	0.177834	0.749986	mmu:230145	stable	NM_172693	Galnt12
8.16424	7.97301	7.78629	8.05405	9.78642	9.83623	8.01353	0.159344	9.81133	0.03522	-1.7978	0.000112665	3.94821	0.0120007	1.92079	mmu:75302	down	NM_172421	Asxl2
11.2168	11.3876	11.0339	11.0656	11.0593	10.9783	11.1412	0.162108	11.0188	0.057276	0.12234	0.274075	0.56213	0.415235	0.381706	mmu:100044509	stable	NM_001195258	Gm14378
6.30508	5.52584	6.33206	5.72028	8.00575	7.61243	6.01268	0.409472	7.80909	0.278118	-1.79641	0.00508128	2.29403	0.037559	1.42529	mmu:0	down
16.1406	16.0308	16.3601	16.3051	15.8098	16.05	16.2228	0.151101	15.9299	0.169796	0.292957	0.107566	0.968327	0.220029	0.657521	mmu:0	stable
10.9979	10.5599	11.0386	10.4629	9.74821	10.1839	10.7789	0.295778	9.96604	0.308059	0.812885	0.0367201	1.4351	0.112072	0.950502	mmu:20017	stable	NM_009086	Polr1b
7.06507	6.41487	6.13855	6.84887	8.51615	8.33849	6.63187	0.418054	8.42732	0.125624	-1.79545	0.00471375	2.32663	0.0362962	1.44014	mmu:381022	down	NM_001033276	Mll2
8.54935	8.40793	8.49064	8.18902	7.80677	7.9048	8.44929	0.157856	7.85579	0.0693128	0.5935	0.0105661	1.97609	0.0544371	1.2641	mmu:68832	stable	NM_001167768	1110057K04Rik
7.63929	7.10314	7.15283	7.36889	9.23044	8.87701	7.26086	0.244435	9.05372	0.249907	-1.79287	0.00122621	2.91143	0.0220253	1.65708	mmu:0	down
15.0796	15.6	15.3991	15.4267	14.3485	14.8096	15.4129	0.216879	14.5791	0.326037	0.833848	0.0208031	1.68187	0.0804796	1.09431	mmu:22143	stable	NM_011654	Tuba1b
10.896	11.4105	10.9087	11.2784	10.8236	11.2069	11.0936	0.260953	11.0153	0.271061	0.07834	0.660237	0.1803	0.763577	0.117147	mmu:26413	stable	NM_011949	Mapk1
11.786	11.8854	11.5183	11.7854	11.7209	12.0267	11.7857	0.157484	11.8738	0.216242	-0.0880699	0.43705	0.359469	0.573815	0.241228	mmu:234734	stable	NM_146217	Aars
10.4277	11.8221	11.9769	11.5855	11.0384	11.1913	11.7038	0.702257	11.1148	0.108154	0.588936	0.557226	0.253969	0.679422	0.16786	mmu:68929	stable	NM_030037	Mospd3
8.36354	8.24597	8.45099	8.0557	10.1624	10.0267	8.30476	0.17096	10.0945	0.0958953	-1.78979	0.000175727	3.75516	0.0130313	1.88501	mmu:227525	down	NM_146114	Dclre1c
10.6217	10.6391	10.5468	10.6448	10.0296	10.3551	10.6304	0.0452914	10.1924	0.230122	0.438044	0.0161784	1.79106	0.069108	1.16047	mmu:212986	stable	NM_001114660	Scfd2
12.5307	11.2012	12.7874	13.2644	14.2461	14.7696	12.659	0.883768	14.5079	0.370157	-1.84881	0.0390219	1.40869	0.116347	0.934243	mmu:12266	stable	NM_009778	C3
7.182	7.27213	7.22624	7.32413	9.37997	8.68991	7.24918	0.061016	9.03494	0.487946	-1.78576	0.00117675	2.92932	0.0219383	1.6588	mmu:0	down	AK158279
9.43605	10.0211	9.28022	10.0245	10.3159	10.1483	9.72857	0.388973	10.2321	0.118483	-0.503508	0.141468	0.849342	0.263089	0.579898	mmu:64930	stable	NM_022887	Tsc1
6.49482	6.70866	6.94341	5.96857	5.63075	5.71234	6.60174	0.416037	5.67154	0.057687	0.930194	0.051969	1.28426	0.138572	0.858326	mmu:75599	stable	NM_029357	Pcdh1
11.9248	12.6721	12.7333	12.6387	12.0659	12.1495	12.6554	0.380303	12.1077	0.0590564	0.547659	0.250515	0.601166	0.390195	0.408718	mmu:14155	stable	NM_010193	Fem1b
11.1929	11.1012	11.1292	11.7073	12.9962	12.8887	11.161	0.285674	12.9424	0.0760165	-1.7814	0.0015634	2.80593	0.0240769	1.6184	mmu:0	down
11.4002	11.6452	11.419	11.2756	11.2826	11.4463	11.4096	0.153892	11.3645	0.115812	0.0451517	0.60496	0.218273	0.719398	0.143031	mmu:77048	stable	NM_029852	Ccdc41
8.4626	8.19024	8.67196	8.56523	10.4447	10.1433	8.51391	0.206681	10.294	0.213116	-1.78013	0.000541348	3.26652	0.0171335	1.76615	mmu:26367	down	NM_001113368	Ceacam2
7.78161	7.32109	7.20826	7.14	8.99776	9.08897	7.26468	0.289059	9.04337	0.0645009	-1.77869	0.00153923	2.8127	0.0239295	1.62107	mmu:76740	down	NM_133766	Efr3a
11.1267	10.821	11.3873	11.4803	10.9445	11.006	11.257	0.295877	10.9753	0.0435114	0.281723	0.362791	0.440343	0.503491	0.298009	mmu:68554	stable	NM_001177403	1110001A16Rik
12.1104	12.5271	12.2797	12.509	11.9128	11.4924	12.3943	0.199019	11.7026	0.297263	0.691742	0.0294397	1.53107	0.0981944	1.00791	mmu:20479	stable	NM_009190	Vps4b
7.13437	7.50513	7.96696	6.81109	6.97833	6.76375	7.31975	0.497174	6.87104	0.151727	0.44871	0.270825	0.567312	0.411926	0.385181	mmu:0	stable
10.7379	10.3067	11.1382	10.2517	10.0225	10.1751	10.5223	0.414599	10.0988	0.10785	0.423539	0.180237	0.744157	0.310512	0.507922	mmu:18082	stable	NM_008698	Nipsnap1
7.67609	7.38902	7.64631	7.41409	6.09035	6.92618	7.5302	0.150748	6.50826	0.59102	1.02194	0.0216405	1.66473	0.0822545	1.08484	mmu:0	stable
9.83525	8.97001	9.14483	8.62688	9.60627	9.75354	9.05742	0.508435	9.67991	0.104139	-0.622485	0.235483	0.62804	0.37375	0.427419	mmu:77832	stable	NM_029992	Tchp
13.7694	13.185	13.0468	13.0436	13.7031	13.5003	13.1159	0.345171	13.6017	0.143408	-0.485731	0.270129	0.568428	0.411207	0.38594	mmu:54394	stable	NM_018776	Crlf3
6.90257	6.94134	6.675	7.0554	6.42709	6.90164	6.92195	0.159502	6.66437	0.335558	0.257586	0.290207	0.537292	0.432186	0.36433	mmu:241627	stable	NM_030234	Wdr76
8.92178	8.23081	8.18974	8.57762	8.12201	8.21755	8.40421	0.342077	8.16978	0.0675594	0.234433	0.295892	0.528867	0.437651	0.358872	mmu:13803	stable	NM_007930	Enc1
7.77058	8.26752	8.37424	8.21555	7.11593	7.35557	8.24154	0.26593	7.23575	0.169451	1.00578	0.0123029	1.90999	0.0590672	1.22865	mmu:67472	stable	NM_026182	Mtfr1
8.5153	8.98916	8.48377	8.88193	9.66207	8.74584	8.69862	0.255832	9.20396	0.647874	-0.505343	0.225633	0.646597	0.362163	0.441096	mmu:219181	stable	NM_001164503	Akap11
7.63447	7.51252	7.62073	7.31865	9.44498	9.24093	7.56662	0.145874	9.34295	0.144284	-1.77633	0.000133093	3.87585	0.0120007	1.92079	mmu:0	down
7.66132	6.81622	7.57581	7.23793	10.3253	8.295	7.40687	0.384028	9.31014	1.43563	-1.90327	0.0440885	1.35567	0.125188	0.902439	mmu:19267	stable	NM_011212	Ptpre
13.016	12.779	12.986	13.15	13.2879	13.2628	13.001	0.153405	13.2753	0.0177291	-0.274317	0.06416	1.19274	0.157816	0.801848	mmu:230584	stable	NM_145550	Yipf1
10.3906	11.1314	11.4965	11.3475	10.7708	10.4978	11.2395	0.49072	10.6343	0.19305	0.605186	0.29239	0.534038	0.43447	0.362041	mmu:56431	stable	NM_019771	Dstn
10.1162	10.0429	9.96388	10.063	11.8277	11.8251	10.0529	0.0631784	11.8264	0.00184137	-1.77348	3.00103e-06	5.52273	0.0115193	1.93857	mmu:0	down
8.35775	8.33145	7.835	8.07451	8.31468	8.6499	8.20298	0.245633	8.48229	0.237039	-0.279307	0.189887	0.721505	0.32154	0.492765	mmu:0	stable
6.49682	6.72729	6.22231	6.47311	8.60472	7.90724	6.48496	0.206466	8.25598	0.493187	-1.77102	0.00253511	2.596	0.0277671	1.55647	mmu:30049	down	NM_024450	Scd3
16.5414	16.3871	15.8825	16.4625	16.4625	16.5015	16.4248	0.297316	16.482	0.0276167	-0.0572151	0.504333	0.297282	0.63372	0.198103	mmu:433941	stable	XM_001478364	Gm5561
7.09115	6.10098	7.3505	7.94851	7.51779	7.31313	7.22082	0.770015	7.41546	0.144717	-0.194637	0.640864	0.193234	0.748201	0.125982	mmu:75712	stable	NM_029398	Tmem14a
10.1671	9.90193	10.4289	10.1719	10.6347	10.392	10.1695	0.21517	10.5134	0.171616	-0.343859	0.12339	0.908721	0.240463	0.618951	mmu:67489	stable	NM_026193	Ap4b1
9.14043	9.19498	9.32838	8.79465	9.44214	9.46898	9.16771	0.227449	9.45556	0.0189841	-0.287854	0.1166	0.933301	0.231757	0.634967	mmu:22318	stable	NM_009497	Vamp2
10.5705	10.9852	10.0859	11.1169	9.40869	9.52716	10.7778	0.464982	9.46792	0.0837693	1.30992	0.0252513	1.59772	0.0898912	1.04628	mmu:74735	stable	AK172895	Trim14
9.34856	9.01771	9.16867	9.31406	11.0041	11.0181	9.24137	0.151316	11.0111	0.00991725	-1.76975	9.28396e-05	4.03227	0.0120007	1.92079	mmu:0	down
11.216	10.9405	10.6715	10.8311	10.6248	10.7113	10.8858	0.229186	10.668	0.0611237	0.217764	0.228955	0.640251	0.366062	0.436446	mmu:67014	stable	NM_025910	Mina
7.96364	7.70406	7.54823	8.04226	9.755	9.44915	7.83385	0.22892	9.60208	0.216275	-1.76822	0.000795178	3.09954	0.0192931	1.7146	mmu:0	down
7.05206	7.43386	7.11051	7.11873	7.25027	7.41586	7.11462	0.17262	7.33307	0.117089	-0.218443	0.329388	0.482293	0.471155	0.326836	mmu:212980	stable	NM_001177628	Slc45a3
16.3942	16.491	16.5204	16.5563	16.4849	16.7332	16.5057	0.0695431	16.609	0.175586	-0.103323	0.267893	0.572039	0.408961	0.388318	mmu:319192	stable	NM_178212	Hist2h2aa2
12.6328	12.9694	12.8897	12.6674	12.9035	13.0218	12.7785	0.165185	12.9626	0.0836742	-0.184114	0.251563	0.599353	0.391277	0.407515	mmu:73112	stable	NM_028440	3110003A17Rik
13.2485	13.0391	12.6272	12.9645	13.7881	13.3692	13.0018	0.258124	13.5786	0.296204	-0.576814	0.0586962	1.23139	0.149527	0.825279	mmu:207165	stable	NM_176850	Bptf
7.61054	7.39589	7.9806	7.33685	7.82594	7.64842	7.50322	0.291219	7.73718	0.125521	-0.233966	0.525859	0.279131	0.652378	0.185501	mmu:245671	stable	NM_173780	Klf8
10.2897	10.9967	10.7043	10.6527	10.5485	10.6966	10.6785	0.290103	10.6225	0.104691	0.0559913	0.871436	0.0597645	0.916922	0.0376675	mmu:58172	stable	NM_021372	Sertad2
12.3243	12.5125	12.6099	12.3448	11.8978	12.2343	12.4287	0.137005	12.066	0.237971	0.362622	0.0585613	1.23239	0.149294	0.825958	mmu:67681	stable	NM_026310	Mrpl18
10.6333	10.2176	9.96057	9.94557	10.3775	10.7036	10.0891	0.321295	10.5406	0.230552	-0.451465	0.249289	0.603296	0.388647	0.410445	mmu:74525	stable	NM_028982	8430419L09Rik
8.57264	6.43408	7.08359	7.00484	7.48358	7.96927	7.04421	0.912985	7.72642	0.343436	-0.682206	0.553487	0.256892	0.676204	0.169922	mmu:12163	stable	NM_007558	Bmp8a
7.84071	8.29378	8.57969	8.11526	10.2448	9.69928	8.20452	0.310384	9.97202	0.385711	-1.76749	0.00352639	2.45267	0.0317627	1.49808	mmu:0	down
10.0588	9.81824	9.82946	9.66043	9.91069	10.0658	9.82385	0.164008	9.98823	0.109667	-0.164385	0.328813	0.48305	0.470666	0.327287	mmu:319945	stable	NM_177041	Flad1
11.8426	10.3016	11.1527	12.3258	11.2732	13.7581	11.4977	0.879461	12.5156	1.75708	-1.01794	0.332208	0.47859	0.473868	0.324342	mmu:11816	stable	NM_009696	Apoe
16.4018	16.4164	16.4038	16.4413	16.698	16.5204	16.4101	0.018148	16.6092	0.125579	-0.199078	0.0260703	1.58385	0.0914839	1.03866	mmu:68193	stable	NM_024218	Rpl24
14.2129	13.9125	13.6011	13.8338	14.116	14.3913	13.8732	0.25257	14.2537	0.194626	-0.380492	0.154349	0.811495	0.27911	0.554224	mmu:0	stable	AK149306
7.08679	7.07328	7.38826	7.01971	7.57381	8.33551	7.08003	0.166704	7.95466	0.538607	-0.874627	0.0372574	1.42879	0.113086	0.946591	mmu:0	stable	AK035731
13.7973	13.8097	14.1974	14.0384	13.4186	13.4611	13.9241	0.192849	13.4399	0.0300857	0.4842	0.0230322	1.63766	0.0856059	1.0675	mmu:67003	stable	NM_025899	Uqcrc2
15.2438	14.5835	15.1218	14.9388	14.1802	14.1858	15.0303	0.287721	14.183	0.00389712	0.847306	0.021656	1.66442	0.082272	1.08475	mmu:0	stable
9.73353	9.15498	9.39275	9.5596	11.3613	11.1116	9.47618	0.24651	11.2365	0.176578	-1.7603	0.000889151	3.05102	0.0199734	1.69955	mmu:245537	down	AK013791	Nlgn3
11.4102	11.1374	11.4258	11.0382	10.4994	10.9852	11.2738	0.194982	10.7423	0.343473	0.531498	0.0706018	1.15118	0.168019	0.774641	mmu:67242	stable	NM_026053	Gemin6
9.61423	9.86348	9.8965	10.0828	11.9248	11.3508	9.87999	0.192609	11.6378	0.405895	-1.75778	0.00146069	2.83544	0.023594	1.6272	mmu:0	down
13.6748	14.0335	14.3007	14.1417	13.9238	14.0804	14.0876	0.265626	14.0021	0.110709	0.0854992	0.870617	0.0601729	0.916426	0.0379027	mmu:69126	stable	NM_001099674	1810022K09Rik
11.4708	10.8516	11.0584	11.2089	10.9528	11.0805	11.1336	0.260648	11.0166	0.090307	0.117003	0.547603	0.261534	0.671494	0.172958	mmu:66801	stable	NM_025774	Prkrip1
13.6739	14.1417	14.266	14.0841	13.7176	13.7215	14.1129	0.256518	13.7196	0.00280128	0.393363	0.169659	0.770424	0.297648	0.526297	mmu:0	stable
12.8438	12.9079	13.286	11.9415	11.7319	12.0977	12.8759	0.569976	11.9148	0.25864	0.961069	0.133562	0.874318	0.252531	0.597686	mmu:26441	stable	NM_011966	Psma4
6.73469	5.87063	6.21315	6.06452	7.91628	7.87172	6.13884	0.370221	7.894	0.0315055	-1.75516	0.00383807	2.41589	0.0329627	1.48198	mmu:0	down
10.098	9.69325	9.74766	9.27121	9.31381	9.64286	9.72045	0.338888	9.47834	0.232673	0.242117	0.458276	0.338873	0.593038	0.226917	mmu:16834	stable	NM_013581	Cog1
8.68966	7.92615	8.51087	8.92987	10.6161	10.0883	8.60026	0.427934	10.3522	0.373206	-1.75197	0.0069091	2.16058	0.0434759	1.36175	mmu:67689	down	NM_026316	Aldh3b1
13.3214	13.6993	13.3918	13.5478	13.3285	13.8763	13.4698	0.168525	13.6024	0.387345	-0.132595	0.621091	0.206845	0.732807	0.13501	mmu:0	stable
10.0514	10.0832	10.2954	10.0733	11.9915	11.6432	10.0783	0.113819	11.8173	0.246236	-1.73908	0.000244352	3.61198	0.0142055	1.84754	mmu:67295	down	NM_023852	Rab3c
10.39	10.2354	9.96009	10.1047	10.6899	10.8741	10.1701	0.183477	10.782	0.130288	-0.611922	0.0148804	1.82739	0.0659069	1.18107	mmu:104836	stable	NM_134048	Cbll1
6.42023	6.0741	6.18614	6.97166	8.19965	7.86927	6.30318	0.399362	8.03446	0.233614	-1.73128	0.0068442	2.16468	0.0433442	1.36307	mmu:67731	down	NM_026346	Fbxo32
9.25847	9.857	9.35874	9.40785	8.63493	9.24585	9.3833	0.265049	8.94039	0.431981	0.44291	0.124067	0.906344	0.241393	0.617275	mmu:236930	stable	NM_146235	Ercc6l
9.83483	10.5409	9.99754	10.5362	8.9786	9.87577	10.2669	0.36542	9.42718	0.63439	0.839667	0.10819	0.965814	0.220718	0.656161	mmu:28075	stable	NM_134095	Pppde2
6.95696	7.70497	7.24334	7.48921	7.30259	7.42758	7.36628	0.322096	7.36508	0.0883848	0.00119335	0.949564	0.0224758	0.968124	0.014069	mmu:242860	stable	NM_001080977	Rsbn1l
12.8024	13.0194	13.2191	13.2367	12.4795	12.3373	13.1192	0.203467	12.4084	0.100483	0.71083	0.0140815	1.85135	0.0639486	1.19417	mmu:67130	stable	NM_025987	Ndufa6
12.8854	13.0055	13.2252	12.9887	13.8708	13.5032	12.9971	0.142924	13.687	0.259907	-0.689911	0.0131406	1.88139	0.0613193	1.2124	mmu:12229	stable	NM_013482	Btk
11.3468	11.9333	10.0721	11.7148	12.9471	9.33847	11.5308	0.832385	11.1428	2.55169	0.388054	0.926868	0.0329823	0.953338	0.0207533	mmu:76261	stable	NM_029554	0610040J01Rik
12.4657	12.196	12.2501	11.9855	12.2232	11.8523	12.223	0.197291	12.0378	0.262252	0.185287	0.373771	0.427394	0.513502	0.289458	mmu:0	stable	AK137741
10.4593	10.2878	9.86579	9.97256	9.49215	9.48526	10.1302	0.274972	9.48871	0.00487039	0.64145	0.0332579	1.4781	0.105881	0.975183	mmu:231841	stable	NM_172724	AA881470
9.84032	10.3415	10.3711	10.5298	10.892	10.2282	10.3563	0.298567	10.5601	0.469333	-0.203824	0.392695	0.405944	0.531568	0.274441	mmu:72098	stable	NM_028097	Tmem68
6.57774	6.2141	5.8086	5.62926	6.54897	6.33696	6.01135	0.424464	6.44297	0.149913	-0.431616	0.301027	0.521395	0.442529	0.354058	mmu:72568	stable	NM_175186	Lin9
11.1902	10.3357	11.5799	11.0731	12.385	11.3921	11.1317	0.51994	11.8885	0.702071	-0.756861	0.163109	0.787521	0.289743	0.537987	mmu:67464	stable	NM_026174	Entpd4
11.7776	12.3992	11.8059	12.0102	11.6833	12.6599	11.9081	0.286702	12.1716	0.690539	-0.263555	0.662324	0.178929	0.765129	0.116266	mmu:226519	stable	NM_010683	Lamc1
9.28852	8.96433	9.02419	8.72438	9.55892	9.78206	8.99426	0.231709	9.67049	0.157782	-0.676227	0.0229869	1.63852	0.0855301	1.06788	mmu:19777	stable	NM_011274	C80913
9.2853	8.9233	8.97806	8.73268	9.64565	9.187	8.95068	0.229197	9.41633	0.32432	-0.465645	0.120661	0.918433	0.236997	0.625258	mmu:68817	stable	NM_001017966	Ddi2
8.95716	9.41862	9.88449	9.83933	11.6219	11.0983	9.62898	0.43274	11.3601	0.370262	-1.73113	0.00713196	2.14679	0.0441265	1.3553	mmu:243374	down	NM_001077410	Gimap8
9.75614	9.77914	9.5462	9.65313	9.51937	9.58704	9.70464	0.106765	9.55321	0.0478551	0.151431	0.189897	0.721482	0.32154	0.492765	mmu:20648	stable	NM_009228	Snta1
7.78832	7.81691	7.41666	7.73914	9.41401	9.57262	7.76373	0.185204	9.49331	0.112149	-1.72958	0.000254731	3.59392	0.0143078	1.84443	mmu:238831	down	NM_172807	Ppwd1
11.4938	11.3713	11.9317	11.2458	11.0643	11.4887	11.4326	0.298389	11.2765	0.300068	0.156043	0.416735	0.38014	0.554636	0.255992	mmu:78830	stable	NM_172436	Slc25a12
8.52345	10.1662	9.49389	9.91585	9.38047	10.1	9.70487	0.722949	9.74022	0.508752	-0.0353462	0.731527	0.13577	0.817406	0.087562	mmu:73047	stable	NM_028420	Camk2n2
11.7543	11.6829	11.5571	11.8286	13.3481	13.5349	11.7186	0.115593	13.4415	0.132094	-1.72294	7.51119e-05	4.12429	0.0120007	1.92079	mmu:100503757	down	XM_003084818	LOC100503757
11.8573	11.9308	12.1025	12.1378	12.7126	12.4515	12.0167	0.134718	12.5821	0.184674	-0.565381	0.0111435	1.95298	0.0561128	1.25094	mmu:104771	stable	NM_024205	Jkamp
8.76197	8.79934	8.67013	8.59369	10.8174	10.0576	8.71605	0.0926361	10.4375	0.537253	-1.72148	0.00204524	2.68926	0.0259022	1.58666	mmu:18029	down	NM_008688	Nfic
8.38054	8.8754	9.11648	9.11605	11.0427	10.3906	8.99573	0.34683	10.7166	0.461075	-1.72091	0.00491197	2.30874	0.0369241	1.43269	mmu:214133	down	NM_001040400	Tet2
8.72454	8.6558	8.35425	8.42548	7.64419	8.11497	8.54064	0.17803	7.87958	0.332894	0.66106	0.0282722	1.54864	0.0962116	1.01677	mmu:108089	stable	NM_080563	Rnf144a
12.3101	12.3708	12.4602	12.1302	12.9465	12.6622	12.3405	0.139467	12.8043	0.201082	-0.463869	0.0232796	1.63303	0.086023	1.06539	mmu:74132	stable	NM_028774	Rnf6
6.82864	10.1146	9.0086	10.1011	6.71551	7.48558	9.55483	1.54585	7.10055	0.544519	2.45428	0.181261	0.741696	0.311579	0.506432	mmu:211949	stable	NM_145134	Spsb4
8.28954	7.70368	7.95567	8.02325	9.84509	9.57451	7.98946	0.240797	9.7098	0.191326	-1.72034	0.000986782	3.00578	0.0206025	1.68608	mmu:54563	down	NM_018815	Nup210
12.7153	12.8922	12.3101	12.431	12.7795	12.9572	12.5731	0.264932	12.8683	0.125641	-0.29519	0.244024	0.612568	0.382927	0.416884	mmu:21423	stable	NM_011548	Tcf3
12.7524	11.6668	12.076	11.4742	12.012	12.3562	11.8714	0.565439	12.1841	0.243416	-0.312686	0.683468	0.165282	0.781971	0.106809	mmu:69071	stable	NM_133706	Tmem97
5.72311	7.74468	7.20425	8.10236	5.5951	6.45669	7.47446	1.04753	6.0259	0.609238	1.44856	0.231629	0.635208	0.369441	0.432454	mmu:668212	stable	NM_001082483	Efr3b
9.14728	9.79708	9.6447	9.5275	8.98095	9.50453	9.5861	0.277468	9.24274	0.37023	0.343365	0.336873	0.472533	0.477938	0.320628	mmu:209737	stable	NM_010620	Kif15
8.00805	7.84934	8.38398	8.07078	7.72433	7.0129	8.03941	0.224242	7.36861	0.503055	0.6708	0.0614665	1.21136	0.1535	0.813892	mmu:12521	stable	NM_001136055	Cd82
11.9859	12.5992	12.23	12.2889	12.1442	12.0352	12.2594	0.252256	12.0897	0.0770704	0.169749	0.387072	0.412209	0.525574	0.279366	mmu:75292	stable	NM_001171004	Prkd3
6.19823	6.62236	6.84451	5.82171	6.44927	6.77949	6.41029	0.454225	6.61438	0.233502	-0.204087	0.532164	0.273955	0.658121	0.181694	mmu:100041290	stable	NR_029469	D4Ertd617e
9.38309	9.60981	9.53804	9.94872	9.41001	10.2487	9.57392	0.238748	9.82937	0.593052	-0.255441	0.540103	0.267524	0.664911	0.177236	mmu:0	stable
10.8004	11.1331	11.3778	11.0151	10.9174	10.855	11.0741	0.24076	10.8862	0.0441181	0.187973	0.342313	0.465577	0.483175	0.315895	mmu:14359	stable	NM_008053	Fxr1
16.1017	15.9245	16.2267	16.0308	15.7262	15.7039	16.0662	0.126853	15.715	0.0157687	0.351212	0.0202763	1.69301	0.0793832	1.10027	mmu:0	stable
8.41958	8.20561	8.72327	8.16615	7.65951	7.73497	8.3126	0.255301	7.69724	0.0533561	0.615358	0.0241624	1.61686	0.0877897	1.05656	mmu:11431	stable	NM_001110239	Acp1
11.492	11.9601	11.4512	11.7344	11.3873	11.528	11.6132	0.236235	11.4576	0.0995146	0.155553	0.330538	0.480778	0.472427	0.325665	mmu:0	stable
7.53621	7.65664	7.48558	7.14207	6.79887	6.83415	7.5109	0.220694	6.81651	0.0249422	0.694386	0.0183018	1.73751	0.0745025	1.12783	mmu:209003	stable	NM_173376	Rbmx2
7.1934	7.27774	7.16611	7.59787	8.02828	7.88736	7.23557	0.198495	7.95782	0.0996446	-0.722248	0.0138354	1.85901	0.0632039	1.19926	mmu:0	stable
9.15465	9.09111	8.81756	8.61603	8.54865	8.76524	8.95433	0.249821	8.65695	0.15315	0.297386	0.256497	0.590918	0.396204	0.402082	mmu:13360	stable	NM_007856	Dhcr7
11.5346	11.4497	11.5069	11.1092	11.5441	11.7894	11.4783	0.197118	11.6667	0.173437	-0.188443	0.183117	0.737272	0.313747	0.503421	mmu:27984	stable	NM_025994	Efhd2
11.3687	11.3827	11.1917	11.4428	11.5287	11.7913	11.3757	0.108071	11.66	0.185665	-0.284319	0.0515652	1.28764	0.138006	0.860103	mmu:54673	stable	NM_019464	Sh3glb1
7.31076	9.09005	8.27484	8.38136	9.41862	9.34066	8.3281	0.73142	9.37964	0.0551263	-1.05155	0.112038	0.950635	0.225235	0.647364	mmu:11746	stable	NM_013471	Anxa4
8.2335	8.24823	10.1259	9.85563	8.60219	8.77679	9.05193	1.01634	8.68949	0.123463	0.362446	0.606636	0.217071	0.720774	0.142201	mmu:15483	stable	NM_008288	Hsd11b1
9.35683	9.04328	11.1003	10.0717	11.7737	10.815	9.71427	0.912683	11.2944	0.677885	-1.58012	0.133044	0.876005	0.251978	0.598637	mmu:0	stable
8.59292	8.40512	8.65377	8.27951	8.27872	8.50177	8.49902	0.171964	8.39025	0.157717	0.108773	0.56029	0.251587	0.681628	0.166453	mmu:11907	stable	NM_001029895	Ate1
9.08192	8.31241	8.34708	8.71955	10.1705	10.3313	8.53331	0.361613	10.2509	0.113642	-1.71759	0.00404276	2.39332	0.0338508	1.47043	mmu:78586	down	NM_030133	Srbd1
13.9047	14.1254	13.8049	13.6739	14.0685	14.1631	13.8548	0.190537	14.1158	0.0668318	-0.261023	0.177074	0.751845	0.306781	0.513171	mmu:229279	stable	NM_146130	Hnrnpa3
10.4159	11.2546	11.0283	11.2847	10.6877	11.1709	11.1414	0.403249	10.9293	0.341691	0.212135	0.852922	0.0690909	0.904347	0.0436651	mmu:19645	stable	NM_009029	Rb1
6.89442	6.19463	6.28848	5.81314	8.07037	7.8478	6.24155	0.447802	7.95909	0.157382	-1.71754	0.00835097	2.07826	0.0479778	1.31896	mmu:231801	down	NM_145566	Agfg2
7.68776	6.61012	7.21922	6.95354	8.75677	8.84896	7.08638	0.454556	8.80286	0.0651826	-1.71649	0.00789367	2.10272	0.0465025	1.33252	mmu:114863	down	NM_001039077	Prosc
6.65231	6.49368	6.64453	6.85815	8.17958	8.53214	6.64842	0.149673	8.35586	0.249293	-1.70744	0.000405764	3.39173	0.0157271	1.80335	mmu:0	down	AK013065
12.5041	11.9855	11.3753	12.1244	10.6618	11.6741	12.055	0.469038	11.1679	0.715794	0.887032	0.151618	0.81925	0.275743	0.559495	mmu:18003	stable	NM_017464	Nedd9
11.5446	11.9859	12.1986	11.7028	11.5862	11.9304	11.8443	0.291359	11.7583	0.24337	0.0860118	0.702324	0.153463	0.795217	0.0995142	mmu:12894	stable	NM_013495	Cpt1a
12.0971	11.9423	12.4136	11.8677	10.2607	11.7462	12.0197	0.241952	11.0034	1.05038	1.01627	0.0927737	1.03258	0.200612	0.697644	mmu:72254	stable	NM_028170	1700030K09Rik
11.1452	11.6213	12.1117	11.0258	11.3201	11.2842	11.3832	0.495775	11.3022	0.0254069	0.081077	0.664631	0.177419	0.76717	0.115108	mmu:70458	stable	NM_183287	2610318N02Rik
9.60659	10.0961	9.73353	10.0461	10.2511	9.98817	9.88981	0.238144	10.1196	0.18593	-0.229831	0.272517	0.564607	0.413715	0.383298	mmu:544971	stable	NM_001081061	Bdp1
9.7487	9.5156	9.90174	9.56001	9.80672	9.46428	9.65435	0.178235	9.6355	0.242137	0.0188557	0.799905	0.0969613	0.86889	0.0610354	mmu:0	stable
7.54144	8.92054	7.95376	8.05031	8.90275	8.81569	8.00204	0.579666	8.85922	0.0615629	-0.857186	0.163365	0.786841	0.289996	0.537609	mmu:380912	stable	NM_199029	Zfp395
10.5747	10.919	8.9156	10.3605	8.79164	8.52026	10.4676	0.881757	8.65595	0.19189	1.81164	0.0824624	1.08374	0.186221	0.729971	mmu:192897	stable	NM_001005608	Itgb4
9.21771	8.86411	8.70655	9.18947	10.9198	10.5377	9.02679	0.250172	10.7287	0.270132	-1.70196	0.00142692	2.8456	0.0233917	1.63094	mmu:83925	down	NM_032000	Trps1
12.7656	12.4676	12.5632	12.6909	14.2855	14.3722	12.627	0.132514	14.3288	0.0613126	-1.70179	7.72531e-05	4.11208	0.0120007	1.92079	mmu:100504004	down	XM_003085341	LOC100504004
12.4228	12.4763	12.9528	11.7246	11.9622	11.7801	12.4495	0.505979	11.8712	0.128726	0.578369	0.244439	0.61183	0.383317	0.416441	mmu:16541	stable	NM_008437	Napsa
9.59663	9.86318	9.18834	9.72794	8.91162	8.58598	9.66228	0.291528	8.7488	0.230262	0.913487	0.0245103	1.61065	0.088464	1.05323	mmu:66923	stable	NM_001081251	Pbrm1
7.50829	8.32015	7.58053	8.43152	8.44187	8.53826	7.95034	0.483071	8.49007	0.0681517	-0.539725	0.218618	0.660314	0.354708	0.45013	mmu:78251	stable	NM_001166218	Zfp712
14.152	14.4697	14.4265	14.2214	14.9892	14.811	14.3239	0.154546	14.9001	0.125982	-0.57616	0.0104284	1.98178	0.0540749	1.267	mmu:12518	stable	BC027633	Cd79a
15.4919	15.4568	15.2159	15.6149	15.7414	15.7582	15.4743	0.167035	15.7498	0.0118584	-0.275459	0.0718235	1.14373	0.170159	0.769144	mmu:546052	stable	XM_001004506	Gm5908
12.7073	12.9424	13.5211	12.7432	12.4901	12.582	12.8428	0.376244	12.5361	0.0649366	0.306764	0.193716	0.712835	0.326364	0.486298	mmu:110959	stable	NM_033080	Nudt19
9.23451	9.57679	9.42294	10.1637	9.59315	9.18233	9.49986	0.401322	9.38774	0.290496	0.112125	0.551683	0.25831	0.674795	0.170828	mmu:53310	stable	NM_016747	Dlg3
5.85841	5.89472	5.7979	5.72835	7.5458	7.5041	5.82815	0.0729076	7.52495	0.029487	-1.6968	7.00581e-06	5.15454	0.0115193	1.93857	mmu:0	down	AK156275
12.3277	11.7034	11.8627	11.6272	12.3992	12.4979	11.783	0.314045	12.4485	0.0697477	-0.665487	0.0749079	1.12547	0.174705	0.757695	mmu:68401	stable	NM_175935	G6pc3
6.68953	6.36645	6.35553	6.16215	7.85277	8.25955	6.36099	0.218579	8.05616	0.28764	-1.69517	0.00127701	2.8938	0.0224145	1.64947	mmu:235439	down	NM_145617	Herc1
7.44295	7.85454	7.90102	7.7185	7.60182	7.94056	7.78652	0.205984	7.77119	0.239523	0.015331	0.832728	0.0794966	0.890738	0.0502502	mmu:77219	stable	NM_029880	Ptgr2
7.05819	7.1317	6.67697	7.24156	6.72948	6.65527	7.09494	0.245284	6.69238	0.0524702	0.402566	0.145252	0.837879	0.267912	0.572007	mmu:239570	stable	NM_001033337	Ttc38
9.31312	8.34395	9.09127	8.29999	9.80627	9.30862	8.71761	0.51652	9.55745	0.351895	-0.839834	0.12865	0.89059	0.246833	0.607597	mmu:228960	stable	NM_172675	Stx16
9.7151	9.78807	9.98817	10.338	10.6533	10.6006	9.88812	0.278799	10.627	0.0372321	-0.738841	0.0331226	1.47988	0.10565	0.97613	mmu:66586	stable	NM_001024385	Crls1
8.69751	7.83761	8.2224	9.29133	8.17096	8.27723	8.45995	0.627278	8.2241	0.0751419	0.235857	0.574241	0.240906	0.693218	0.15913	mmu:15468	stable	NM_001077638	Prmt2
11.4038	11.3873	11.4014	11.3753	11.419	11.5849	11.3943	0.0132626	11.502	0.117322	-0.107619	0.100737	0.996811	0.211232	0.67524	mmu:23881	stable	NM_011816	G3bp2
11.0538	10.2502	10.3486	10.8554	12.2287	12.362	10.602	0.388912	12.2954	0.0942275	-1.69338	0.00478859	2.31979	0.0365226	1.43744	mmu:75547	down	NM_029332	Akap13
6.71551	6.61692	6.72729	6.59974	6.6755	6.9072	6.66622	0.065835	6.79135	0.163841	-0.125133	0.217213	0.663115	0.353129	0.452067	mmu:78323	stable	NM_001166364	2310046O06Rik
12.3873	12.2582	12.6148	12.649	14.4231	13.9627	12.5011	0.18663	14.1929	0.325546	-1.69188	0.000988565	3.00499	0.0206025	1.68608	mmu:0	down
11.7515	11.796	11.9296	12.1983	12.2827	12.1261	11.8628	0.201078	12.2044	0.1107	-0.341589	0.145492	0.837161	0.268192	0.571554	mmu:76117	stable	NM_153820	Arhgap15
14.0478	13.6806	13.4226	13.6016	13.9456	14.2679	13.6411	0.262959	14.1067	0.227909	-0.4656	0.130552	0.884217	0.249162	0.603519	mmu:217069	stable	BC034276	Trim25
6.02624	5.66388	5.97937	6.02022	7.70314	7.67609	5.99979	0.173618	7.68961	0.0191277	-1.68982	0.000172001	3.76447	0.0128583	1.89082	mmu:74159	down	NM_001102438	Acbd5
9.79121	7.75045	10.3978	6.1508	10.3147	9.61258	8.77083	1.94485	9.96362	0.496448	-1.19279	0.383715	0.415991	0.52263	0.281805	mmu:268885	stable	NM_173869	Stfa2l1
8.18478	8.01788	7.71164	8.24787	8.30165	7.99769	8.10133	0.239776	8.14967	0.214928	-0.0483439	0.618523	0.208644	0.730618	0.13631	mmu:59007	stable	NM_021504	Ngly1
10.6495	10.592	10.4012	10.2867	10.6464	10.8502	10.4966	0.168154	10.7483	0.144076	-0.251712	0.131714	0.880368	0.250525	0.601149	mmu:0	stable
9.19002	9.02368	9.1079	9.64885	9.81857	9.84285	9.14896	0.279209	9.83071	0.0171702	-0.681751	0.0484828	1.31441	0.133008	0.876124	mmu:67526	stable	NM_026217	Atg12
10.4608	11.3191	10.3773	10.7251	10.8624	10.7589	10.593	0.425637	10.8106	0.0731669	-0.217648	0.792868	0.100799	0.863857	0.0635583	mmu:230073	stable	NM_172689	Ddx58
12.7192	12.3717	12.9337	12.4217	12.9949	12.7363	12.5705	0.263873	12.8656	0.182893	-0.295131	0.299252	0.523963	0.44068	0.355876	mmu:66383	stable	NM_025526	Iscu
7.52754	7.70466	7.32109	7.19506	6.9378	7.06238	7.42431	0.224951	7.00009	0.0880867	0.424224	0.0649111	1.18768	0.15909	0.798357	mmu:209003	stable	NM_173376	Rbmx2
11.9034	11.5955	11.8465	11.4665	12.1513	12.324	11.721	0.206775	12.2377	0.122067	-0.516655	0.0309831	1.50887	0.101437	0.993804	mmu:20595	stable	NM_011420	Smn1
6.1027	5.96525	5.77562	6.14304	7.72749	7.71805	6.03398	0.16585	7.72277	0.00667627	-1.68879	0.000156513	3.80545	0.012639	1.89829	mmu:0	down	AK016664
11.1658	10.461	10.7302	10.3469	10.5244	10.7804	10.5956	0.363976	10.6524	0.181057	-0.056813	0.937838	0.0278724	0.961104	0.0172296	mmu:68401	stable	NM_175935	G6pc3
11.4171	11.8551	12.2346	11.9654	9.78511	11.248	11.9103	0.340259	10.5166	1.03445	1.39368	0.0587022	1.23135	0.149527	0.825279	mmu:17999	stable	NM_010890	Nedd4
8.02403	7.40152	7.4244	7.58272	9.27748	9.10561	7.50356	0.288713	9.19154	0.121531	-1.68798	0.00207251	2.6835	0.026056	1.58409	mmu:68675	down	NM_001163420	Fam172a
14.4864	14.7871	15.1075	15.1048	14.5737	14.7186	14.946	0.297532	14.6462	0.102439	0.299793	0.378137	0.422351	0.517745	0.285884	mmu:67264	stable	NM_026061	Ndufb8
14.4137	14.7006	14.8072	14.7774	13.8163	14.2954	14.739	0.179712	14.0559	0.33874	0.683132	0.0359862	1.44386	0.110748	0.955666	mmu:69010	stable	NM_181394	Anapc13
8.27951	8.21665	8.36448	8.29404	10.0965	9.83734	8.28678	0.0606812	9.96694	0.183281	-1.68016	5.19482e-05	4.28443	0.0120007	1.92079	mmu:66756	down	NM_025747	4933411K20Rik
6.85336	6.89469	6.81996	6.18199	8.23789	8.79543	6.83666	0.338391	8.51666	0.394237	-1.68	0.0039296	2.40565	0.0333917	1.47636	mmu:271305	down	NM_001081166	Phf21b
12.6118	12.7398	12.4207	12.5153	12.1742	12.282	12.5636	0.136445	12.2281	0.0762434	0.335445	0.0329889	1.48163	0.105406	0.977136	mmu:12847	stable	NM_009938	Copa
9.49993	9.97562	9.62129	9.94386	9.89942	9.83206	9.78257	0.236056	9.86574	0.0476301	-0.0831697	0.585518	0.23246	0.703513	0.152728	mmu:380629	stable	AK160395	Heca
8.17203	6.70697	6.56617	6.5076	6.80505	7.21182	6.63657	0.793649	7.00844	0.287631	-0.371871	0.975036	0.0109794	0.984204	0.00691505	mmu:223827	stable	NM_001033275	Gxylt1
6.45291	6.77834	6.62082	6.19386	7.24156	6.70827	6.53686	0.249989	6.97492	0.37709	-0.438054	0.135773	0.867187	0.255453	0.592689	mmu:0	stable
8.36501	9.4706	9.14689	8.9877	8.18303	8.5389	9.0673	0.464103	8.36097	0.251636	0.706331	0.158379	0.800302	0.284067	0.546579	mmu:58172	stable	NM_021372	Sertad2
9.28151	9.17	9.35944	9.47503	10.9011	11.0964	9.32048	0.128535	10.9987	0.138074	-1.67825	0.000121803	3.91434	0.0120007	1.92079	mmu:244059	down	NM_001081345	Chd2
9.0448	8.63068	8.75911	9.02108	7.60382	8.1453	8.8901	0.202325	7.87456	0.382886	1.01554	0.0116732	1.93281	0.057448	1.24073	mmu:19090	stable	NM_011159	Prkdc
6.94538	6.77242	6.85439	6.41069	8.9033	8.07291	6.8134	0.234258	8.48811	0.587177	-1.6747	0.00487184	2.31231	0.036746	1.43479	mmu:0	down
8.04386	8.30165	7.81138	8.28152	7.60128	8.00095	8.16269	0.230719	7.80111	0.282606	0.361574	0.219217	0.659126	0.355094	0.449657	mmu:80913	stable	NM_001160219	Pum2
8.60317	9.6708	9.20813	8.72042	7.92491	8.15754	8.96427	0.489451	8.04123	0.164495	0.923042	0.0541279	1.26658	0.141789	0.848357	mmu:213006	stable	NM_172510	Mfsd4
7.79675	8.28596	7.45088	7.43028	8.20407	6.95117	7.62381	0.400336	7.57762	0.885933	0.0461924	0.754238	0.122492	0.834952	0.0783385	mmu:268741	stable	NM_023434	Tox4
10.3959	10.2983	11.0924	10.6796	10.1332	9.98354	10.5377	0.356079	10.0584	0.105824	0.479376	0.108455	0.964749	0.221059	0.655492	mmu:317757	stable	NM_175035	Gimap5
7.1682	8.20243	8.47953	6.45015	8.65305	7.76273	7.68531	0.938547	8.20789	0.62955	-0.522575	0.449021	0.347733	0.584957	0.232876	mmu:57785	stable	NM_021329	Rangrf
9.48075	10.1186	10.1791	10.4999	9.79121	9.42357	10.1489	0.426737	9.60739	0.259959	0.541483	0.244748	0.611281	0.383672	0.41604	mmu:217430	stable	NM_172574	Pqlc3
6.12386	6.24634	6.21617	5.36537	8.16697	7.52098	6.17002	0.418302	7.84397	0.456785	-1.67396	0.00746658	2.12688	0.0451387	1.34545	mmu:319801	down	NM_177003	9630033F20Rik
6.70216	6.74437	6.64614	7.69077	6.24543	7.84751	6.72326	0.498232	7.04647	1.13285	-0.323209	0.878305	0.0563548	0.920995	0.0357425	mmu:224794	stable	NM_199016	Enpp4
6.76531	7.38027	6.54973	7.2683	8.74649	8.62639	7.01681	0.397528	8.68644	0.0849246	-1.66963	0.00485205	2.31407	0.0366584	1.43583	mmu:0	down
13.491	13.6345	13.1788	13.344	12.6215	13.0518	13.4175	0.19557	12.8367	0.30431	0.580819	0.0433164	1.36335	0.12391	0.906894	mmu:19385	stable	NM_011239	Ranbp1
9.75687	11.1354	10.2233	9.97535	9.5248	9.99695	10.0993	0.605878	9.76087	0.333865	0.338431	0.34353	0.464035	0.484464	0.314738	mmu:16145	stable	NM_018738	Igtp
15.8647	15.4875	15.8756	15.9005	16.0926	16.1286	15.8701	0.196944	16.1106	0.0254414	-0.24049	0.0907916	1.04195	0.197813	0.703745	mmu:19982	stable	NM_019865	Rpl36a
8.04458	7.72286	8.295	7.90394	9.62129	9.66518	7.97426	0.241359	9.64324	0.0310359	-1.66898	0.000809059	3.09202	0.0194017	1.71216	mmu:0	down
6.35008	5.89794	5.85841	5.61272	7.71989	7.36114	5.87818	0.307292	7.54052	0.253675	-1.66234	0.00322744	2.49114	0.0303898	1.51727	mmu:0	down
14.1482	13.599	13.5659	13.1827	13.7891	13.8784	13.5825	0.397303	13.8337	0.0630857	-0.251284	0.521845	0.282458	0.64888	0.187836	mmu:0	stable
7.67942	7.1128	7.03165	7.26275	8.87869	8.81999	7.18777	0.288208	8.84934	0.0415077	-1.66156	0.00189797	2.72171	0.0252823	1.59718	mmu:0	down
8.9102	8.39173	8.68928	8.20476	8.73534	8.88885	8.5405	0.312718	8.8121	0.108545	-0.271594	0.333109	0.477414	0.474749	0.323536	mmu:212772	stable	NM_001025102	2700007P21Rik
9.85563	9.92667	9.7356	9.78563	9.71066	9.91041	9.82063	0.0832958	9.81053	0.141243	0.0101012	0.869127	0.0609168	0.915588	0.0382999	mmu:20852	stable	NM_009284	Stat6
7.49248	7.55121	6.85815	7.30781	9.29636	8.81989	7.40014	0.313808	9.05813	0.336921	-1.65798	0.00316861	2.49913	0.0302327	1.51952	mmu:0	down
6.9111	7.8684	7.51779	7.68158	6.31692	6.62679	7.59969	0.414608	6.47185	0.219108	1.12783	0.0346394	1.46043	0.108263	0.965521	mmu:0	stable
10.9401	7.65583	11.0111	10.682	9.40086	11.0068	10.8111	1.61716	10.2038	1.13555	0.607252	0.924778	0.0339624	0.952	0.0213629	mmu:12491	stable	NM_007643	Cd36
13.8515	12.9328	12.9522	12.9751	12.7877	12.8996	12.9637	0.449389	12.8437	0.079103	0.11998	0.379702	0.420558	0.519386	0.28451	mmu:239739	stable	NM_177356	Lamp3
10.3769	10.467	10.5613	10.6156	10.5626	10.4521	10.5141	0.105272	10.5073	0.078152	0.00681762	0.981312	0.00819279	0.987798	0.00533185	mmu:103836	stable	AK080545	Zfp692
9.929	9.82079	10.1534	9.59615	9.36496	9.62683	9.8749	0.231765	9.49589	0.185168	0.379005	0.118848	0.925008	0.234533	0.629796	mmu:78893	stable	NM_153585	Cnot10
10.4837	10.3957	10.0468	10.1658	10.2952	10.4012	10.2808	0.201778	10.3482	0.0749827	-0.0674044	0.652655	0.185316	0.757799	0.120446	mmu:114896	stable	NM_054070	Afg3l1
8.79465	8.41483	10.0516	8.69865	9.28245	7.92925	8.74665	0.725913	8.60585	0.956856	0.1408	0.604495	0.218607	0.71897	0.143289	mmu:0	stable
7.04873	8.37991	8.20029	8.75318	8.39779	7.99662	8.2901	0.73488	8.19721	0.283666	0.0928943	0.865855	0.0625551	0.913284	0.0393941	mmu:0	stable
11.5534	11.5002	11.4541	11.5438	13.263	13.0929	11.522	0.0455198	13.1779	0.120336	-1.65596	1.16466e-05	4.9338	0.0115193	1.93857	mmu:100045736	down	XM_001474842	LOC100045736
9.33129	8.49049	8.05457	8.60472	8.02221	9.79708	8.5476	0.529984	8.90964	1.25502	-0.36204	0.689487	0.161474	0.786342	0.104389	mmu:56229	stable	NM_019576	Thsd1
11.3393	11.3384	11.4782	11.9069	13.1289	12.9738	11.4088	0.268913	13.0513	0.109719	-1.64258	0.00176866	2.75235	0.0248671	1.60437	mmu:14588	down	NM_020014	Gfra4
7.99751	7.20641	5.55723	6.08059	6.9763	7.39407	6.6435	1.09987	7.18518	0.295411	-0.541687	0.599951	0.221884	0.715485	0.145399	mmu:23886	stable	NM_011819	Gdf15
6.98814	6.48299	6.91652	7.51985	8.67875	8.50913	6.95233	0.42525	8.59394	0.119944	-1.64161	0.00746802	2.12679	0.0451387	1.34545	mmu:69930	down	NM_027264	Zfp715
10.9488	10.4556	10.4082	10.6179	8.42036	9.67141	10.5368	0.244551	9.04589	0.884626	1.49089	0.0212546	1.67255	0.0815375	1.08864	mmu:56228	stable	NM_019586	Ube2j1
13.177	12.9611	13.4611	13.0328	12.2249	12.8144	13.1049	0.221125	12.5196	0.416833	0.585292	0.0597709	1.22351	0.151043	0.8209	mmu:68133	stable	NM_026572	Gcsh
11.4091	10.9691	11.0437	10.9557	12.8004	12.4945	11.0064	0.213353	12.6474	0.216304	-1.64103	0.00111125	2.95419	0.0215409	1.66674	mmu:27403	down	NM_013850	Abca7
6.13627	7.12933	8.25347	7.61817	8.16877	7.04023	7.37375	0.893075	7.6045	0.798001	-0.230749	0.692815	0.159383	0.78861	0.103138	mmu:16190	stable	NM_001008700	Il4ra
8.59863	11.2796	10.9683	11.2918	9.63911	7.51504	11.124	1.2993	8.57707	1.50194	2.5469	0.17007	0.769373	0.298114	0.525617	mmu:13017	stable	NM_009980	Ctbp2
6.47726	6.75789	7.22847	6.73891	6.31169	7.07584	6.7484	0.312651	6.69376	0.540342	0.054636	0.763145	0.117393	0.841785	0.074799	mmu:414073	stable	BC040756	BC040756
16.4735	16.698	16.7049	16.6855	14.8204	16.587	16.6918	0.111588	15.7037	1.24919	0.988082	0.162153	0.790075	0.288816	0.539379	mmu:16898	stable	NM_008503	Rps2
12.3581	11.9812	11.8198	11.9603	12.2622	12.6132	11.9708	0.230277	12.4377	0.248166	-0.466937	0.115446	0.937621	0.230058	0.638164	mmu:0	stable	XM_003084965
13.1868	13.2595	12.9035	13.0815	12.3267	12.7846	13.1341	0.154572	12.5556	0.323759	0.578475	0.038583	1.4136	0.115498	0.937426	mmu:0	stable
[truncated: 16,467 more rows]

## Sheet: Tabelle1
down	up
down	up
down	up
down	up
down	up
down	up
down	up
down	up
down	up
down	up
down	up
down	up
down	up
down	up
down	up
down	up
down	up
down	up
down	up
down	up
down	up
down	up
down	up
down	up
down	up
down	up
down	up
down	up
down	up
down	up
down	up
down	up
down	up
down	up
down	up
down	up
down	up
down	up
down	up
down	up
down	up
down	up
down	up
down	up
down	up
down	up
down	up
down	up
down	up
down	up
down	up
down	up
down	up
down	up
down	up
down	up
down	up
down	up
down	up
down	up
down	up
down	up
down	up
down	up
down	up
down	up
down	up
down	up
down	up
down	up
down	up
down	up
down	up
down	up
down	up
down	up
down	up
down	up
down	up
down	up
down	up
down	up
down	up
down	up
down	up
down	up
down	up
down	up
down	up
down	up
down	up
down	up
down	up
down	up
down	up
down	up
down	up
down	up
down	up
down	up
down	up
down	up
down	up
down	up
down	up
down	up
down	up
down	up
down	up
down	up
down	up
down	up
down	up
down	up
down	up
down	up
down	up
down	up
down	up
down	up
down	up
down	up
down	up
down	up
down	up
down	up
down	up
down	up
down	up
down	up
down	up
down	up
down	up
down	up
down	up
down	up
down	up
down	up
down	up
down	up
down	up
down	up
down	up
down	up
down	up
down	up
down	up
down	up
down	up
down	up
down	up
down	up
down	up
down	up
down	up
down	up
down	up
down	up
down	up
down	up
down	up
down	up
down	up
down	up
down	up
down	up
down	up
down	up
down	up
down	up
down	up
down	up
down	up
down	up
down	up
down	up
down	up
down	up
down	up
down	up
down	up
down	up
down	up
down	up
down	up
down	up
down	up
down	up
down	up
down	up
down	up
down	up
down	up
down	up
down	up
down	up
down	up
down	up
down	up
down	up
down	up
down	up
down	up
down	up
down	up
down	up
down	up
down	up
down	up
down	up
down	up
down	up
down	up
down	up
down	up
down	up
down	up
down	up
down	up
down	up
down	up
down	up
down	up
down	up
down	up
down	up
down	up
down	up
down	up
down	up
down	up
down	up
down	up
down	up
down	up
down	up
down	up
down	up
down	up
down	up
down	up
down	up
down	up
down	up
down	up
down	up
down	up
down	up
down	up
down	up
down	up
down	up
down	up
down	up
down	up
down	up
down	up
down	up
down	up
down	up
down	up
down	up
down	up
down	up
down	up
down	up
down	up
down	up
down	up
down	up
down	up
down	up
down	up
down	up
down	up
down	up
down	up
down	up
down	up
down	up
down	up
down	up
down	up
down	up
down	up
down	up
down	up
down	up
down	up
down	up
down	up
down	up
down	up
down	up
down	up
down	up
down	up
down	up
down	up
down	up
down	up
down	up
down	up
down	up
down	up
down	up
down	up
down	up
down	up
down	up
down	up
down	up
down	up
down	up
down	up
down	up
down	up
down	up
down	up
down	up
down	up
down	up
down	up
down	up
down	up
down	up
down	up
down	up
down	up
down	up
down	up
down	up
down	up
down	up
down	up
down	up
down	up
down	up
down	up
down	up
down	up
down	up
down	up
down	up
down	up
down	up
down	up
down	up
down	up
down	up
down	up
down	up
down	up
down	up
down	up
down	up
down	up
down	up
down	up
down	up
down	up
down	up
down	up
down	up
down	up
down	up
down	up
down	up
down	up
down	up
down	up
down	up
down	up
down	up
down	up
down	up
down	up
down	up
down	up
down	up
down	up
down	up
down	up
down	up
down	up
down	up
down	up
down	up
down	up
down	up
down	up
down	up
down	up
down	up
down	up
down	up
down	up
down	up
down	up
down	up
down	up
down	up
down	up
down	up
down	up
down	up
down	up
down	up
down	up
down	up
down	up
down	up
down	up
down	up
down	up
down	up
down	up
down	up
down	up
down	up
down	up
down	up
down	up
down	up
down	up
down	up
down	up
down	up
down	up
down	up
down	up
down	up
down	up
down	up
down	up
down	up
down	up
down	up
down	up
down	up
down	up
down	up
down	up
down	up
down	up
down	up
down	up
down	up
down	up
down	up
down	up
down	up
down	up
down	up
down	up
down	up
down	up
down	up
down	up
down	up
down	up
down	up
down	up
down	up
down	up
down	up
down	up
down	up
down	up
down	up
down	up
down	up
down	up
down	up
down	up
down	up
down	up
down	up
down	up
down	up
down	up
down	up
down	up
down	up
down	up
down	up
down	up
down	up
down	up
down	up
down	up
down	up
down	up
down	up
down	up
down	up
down	up
down	up
down	up
down	up
down	up
down	up
down	up
down	up
down	up
down	up
down	up
down	up
down	up
down	up
down	up
down	up
down	up
down	up
down	up
down	up
down	up
down	up
down	up
down	up
down	up
down	up
down	up
down	up
down	up
down	up
down	up
down	up
down	up
down	up
down	up
down	up
down	up
down	up
down	up
down	up
down	up
down	up
down	up
down	up
down	up
down	up
down	up
down	up
down	up
down	up
down	up
down	up
down	up
down	up
down	up
down	up
down	up
down	up
down	up
down	up
down	up
down	up
down	up
down	up
down	up
down	up
down	up
down	up
down	up
down	up
down	up
down	up
down	up
down	up
down	up
down	up
down	up
down	up
down	up
down	up
down	up
down	up
down	up
down	up
down	up
down	up
down	up
down	up
down	up
down	up
down	up
down	up
down	up
down	up
down	up
down	up
down	up
down	up
down	up
down	up
down	up
down	up
down	up
down	up
down	up
down	up
down	up
down	up
down	up
down	up
down	up
down	up
down	up
down	up
down	up
down	up
down	up
down	up
down	up
down	up
down	up
down	up
down	up
down	up
down	up
down	up
down	up
down	up
down	up
down	up
down	up
down	up
down	up
down	up
down	up
down	up
down	up
down	up
down	up
down	up
down	up
down	up
down	up
down	up
down	up
down	up
down	up
down	up
down	up
down	up
down	up
down	up
down	up
down	up
down	up
down	up
down	up
down	up
down	up
down	up
down	up
down	up
down	up
down	up
down	up
down	up
down	up
down	up
down	up
down	up
down	up
down	up
down	up
down	up
down	up
down	up
down	up
down	up
down	up
down	up
down	up
down	up
down	up
down	up
down	up
down	up
down	up
down	up
down	up
down	up
down	up
down	up
down	up
down	up
down	up
down	up
down	up
down	up
down	up
down	up
down	up
down	up
down	up
down	up
down	up
down	up
down	up
down	up
down	up
down	up
down	up
down	up
down	up
down	up
down	up
down	up
down	up
down	up
down	up
down	up
down	up
down	up
down	up
down	up
down	up
down	up
down	up
down	up
down	up
down	up
down	up
down	up
down	up
down	up
down	up
down	up
down	up
down	up
down	up
down	up
down	up
down	up
down	up
down	up
down	up
down	up
down	up
down	up
down	up
down	up
down	up
down	up
down	up
down	up
down	up
down	up
down	up
down	up
down	up
down	up
down	up
down	up
down	up
down	up
down	up
down	up
down	up
down	up
down	up
down	up
down	up
down	up
down	up
down	up
down	up
down	up
down	up
down	up
down	up
down	up
down	up
down	up
down	up
down	up
down	up
down	up
down	up
down	up
down	up
down	up
down	up
down	up
down	up
down	up
down	up
down	up
down	up
down	up
down	up
down	up
down	up
down	up
down	up
down	up
down	up
down	up
down	up
down	up
down	up
down	up
down	up
down	up
down	up
down	up
down	up
down	up
down	up
down	up
down	up
down	up
down	up
down	up
down	up
down	up
down	up
down	up
down	up
down	up
down	up
down	up
down	up
down	up
down	up
down	up
down	up
down	up
down	up
down	up
down	up
down	up
down	up
down	up
down	up
down	up
down	up
down	up
down	up
down	up
down	up
down	up
down	up
down	up
down	up
down	up
down	up
down	up
down	up
down	up
down	up
down	up
down	up
down	up
down	up
down	up
down	up
down	up
down	up
down	up
down	up
down	up
down	up
down	up
down	up
down	up
down	up
down	up
down	up
down	up
down	up
down	up
down	up
down	up
down	up
down	up
down	up
down	up
down	up
down	up
down	up
down	up
down	up
down	up
down	up
down	up
down	up
down	up
down	up
down	up
down	up
down	up
down	up
down	up
down	up
down	up
down	up
down	up
down	up
down	up
down	up
down	up
down	up
down	up
down	up
down	up
down	up
down	up
down	up
down	up
down	up
down	up
down	up
down	up
down	up
down	up
down	up
down	up
down	up
down	up
down	up
down	up
down	up
down	up
down	up
down	up
down	up
down	up
down	up
down	up
down	up
down	up
down	up
down	up
down	up
down	up
down	up
down	up
down	up
down	up
down	up
down	up
down	up
down	up
down	up
down	up
down	up
down	up
down	up
down	up
down	up
down	up
down	up
down	up
down	up
down	up
down	up
down	up
down	up
down	up
down	up
down	up
down	up
down	up
down	up
down	up
down	up
down	up
down	up
down	up
down	up
down	up
down	up
down	up
down	up
down	up
down	up
down	up
down	up
down	up
down	up
down	up
down	up
down	up
down	up
down	up
down	up
down	up
down	up
down	up
down	up
down	up
down	up
down	up
down	up
down	up
down	up
down	up
down	up
down	up
down	up
down	up
down	up
down	up
down	up
down	up
down	up
down	up
down	up
down	up
down	up
down	up
down	up
down	up
down	up
down	up
down	up
down	up
down	up
down	up
down	up
down	up
down	up
down	up
down	up
down	up
down	up
down	up
down	up
down	up
down	up
down	up
down	up
down	up
down	up
down	up
down	up
down	up
down	up
down	up
down	up
down	up
down	up
down	up
down	up
down	up
down	up
down	up
down	up
down	up
down	up
down	up
down	up
down	up
down	up
down	up
down	up
down	up
down	up
down	up
down	up
down	up
down	up
down	up
down	up
down	up
down	up
down	up
down	up
down	up
down	up
down	up
down	up
down	up
down	up
down	up
down	up
down	up
down	up
down	up
down	up
down	up
down	up
down	up
down	up
down	up
down	up
down	up
down	up
down	up
down	up
down	up
down	up
down	up
down	up
down	up
down	up
down	up
down	up
down	up
down	up
down	up
down	up
down	up
down	up
down	up
down	up
down	up
down	up
down	up
down	up
down	up
down	up
down	up
down	up
down	up
down	up
down	up
down	up
down	up
down	up
down	up
down	up
down	up
down	up
down	up
down	up
down	up
down	up
down	up
down	up
down	up
down	up
down	up
down	up
down	up
down	up
down	up
down	up
down	up
down	up
down	up
down	up
down	up
down	up
down	up
down	up
down	up
down	up
down	up
down	up
down	up
down	up
down	up
down	up
down	up
down	up
down	up
down	up
down	up
down	up
down	up
down	up
down	up
down	up
down	up
down	up
down	up
down	up
down	up
down	up
down	up
down	up
down	up
down	up
down	up
down	up
down	up
down	up
down	up
down	up
down	up
down	up
down	up
down	up
down	up
down	up
down	up
down	up
down	up
down	up
down	up
down	up
down	up
down	up
down	up
down	up
down	up
down	up
down	up
down	up
down	up
down	up
down	up
down	up
down	up
down	up
down	up
down	up
down	up
down	up
down	up
down	up
down	up
down	up
down	up
down	up
down	up
down	up
down	up
down	up
down	up
down	up
down	up
down	up
down	up
down	up
down	up
down	up
down	up
down	up
down	up
down	up
down	up
down	up
down	up
down	up
down	up
down	up
down	up
down	up
down	up
down	up
down	up
down	up
down	up
down	up
down	up
down	up
down	up
down	up
down	up
down	up
down	up
down	up
down	up
down	up
down	up
down	up
down	up
down	up
down	up
down	up
down	up
down	up
down	up
down	up
down	up
down	up
down	up
down	up
down	up
down	up
down	up
down	up
down	up
down	up
down	up
down	up
down	up
down	up
down	up
down	up
down	up
down	up
down	up
down	up
down	up
down	up
down	up
down	up
down	up
down	up
down	up
down	up
down	up
down	up
down	up
down	up
down	up
down	up
down	up
down	up
down	up
down	up
down	up
down	up
down	up
down	up
down	up
down	up
down	up
down	up
down	up
down	up
down	up
down	up
down	up
down	up
down	up
down	up
down	up
down	up
down	up
down	up
down	up
down	up
down	up
down	up
down	up
down	up
down	up
down	up
down	up
down	up
down	up
down	up
down	up
down	up
down	up
down	up
down	up
down	up
down	up
down	up
down	up
down	up
down	up
down	up
down	up
down	up
down	up
down	up
down	up
down	up
down	up
down	up
down	up
down	up
down	up
down	up
down	up
down	up
down	up
down	up
down	up
down	up
down	up
down	up
down	up
down	up
down	up
down	up
down	up
down	up
down	up
down	up
down	up
down	up
down	up
down	up
down	up
down	up
down	up
down	up
down	up
down	up
down	up
down	up
down	up
down	up
down	up
down	up
down	up
down	up
down	up
down	up
down	up
down	up
down	up
down	up
down	up
down	up
down	up
down	up
down	up
down	up
down	up
down	up
down	up
down	up
down	up
down	up
down	up
down	up
down	up
down	up
down	up
down	up
down	up
down	up
down	up
down	up
down	up
down	up
down	up
down	up
down	up
down	up
down	up
down	up
down	up
down	up
down	up
down	up
down	up
down	up
down	up
down	up
down	up
down	up
down	up
down	up
down	up
down	up
down	up
down	up
down	up
down	up
down	up
down	up
down	up
down	up
down	up
down	up
down	up
down	up
down	up
down	up
down	up
down	up
down	up
down	up
down	up
down	up
down	up
down	up
down	up
down	up
down	up
down	up
down	up
down	up
down	up
down	up
down	up
down	up
down	up
down	up
down	up
down	up
down	up
down	up
down	up
down	up
down	up
down	up
down	up
down	up
down	up
down	up
down	up
down	up
down	up
down	up
down	up
down	up
down	up
down	up
down	up
down	up
down	up
down	up
down	up
down	up
down	up
down	up
down	up
down	up
down	up
down	up
down	up
down	up
down	up
down	up
down	up
down	up
down	up
down	up
down	up
down	up
down	up
down	up
down	up
down	up
down	up
down	up
down	up
down	up
down	up
down	up
down	up
down	up
down	up
down	up
down	up
down	up
down	up
down	up
down	up
down	up
down	up
down	up
down	up
down	up
down	up
down	up
down	up
down	up
down	up
down	up
down	up
down	up
down	up
down	up
down	up
down	up
down	up
down	up
down	up
down	up
down	up
	up
	up
	up
	up
	up
	up
	up
	up
	up
	up
	up
	up
	up
	up
	up
	up
	up
	up
	up
	up
	up
	up
	up
	up
	up
	up
	up
	up
	up
	up
	up
	up
	up
	up
	up
	up
	up
	up
	up
	up
	up
	up
	up
	up
	up
	up
	up
	up
	up
	up
	up
	up
	up
	up
	up
	up
	up
	up
	up
	up
	up
	up
	up
	up
	up
	up
	up
	up
	up
	up
	up
	up
	up
	up
	up
	up
	up
	up
	up
	up
	up
	up
	up
	up
	up
	up
	up
	up
	up
	up
	up
	up
	up
	up
	up
	up
	up
	up
	up
	up
	up
	up
	up
	up
	up
	up
	up
	up
	up
	up
	up
	up
	up
	up
	up
	up
	up
	up
	up
	up
	up
	up
	up
	up
	up
	up
	up
	up
	up
	up
	up
	up
	up
	up
	up
	up
	up
	up
	up
	up
	up
	up
	up
	up
	up
	up
	up
	up
	up
	up
	up
	up
	up
	up
	up
	up
	up
	up
	up
	up
	up
	up
	up
	up
	up
	up
	up
	up
	up
	up
	up
	up
	up
	up
	up
	up
	up
	up
	up
	up
	up
	up
	up
	up
	up
	up
	up
	up
	up
	up
	up
	up
	up
	up
	up
	up
	up
	up
	up
	up
	up
	up
	up
	up
	up
	up
	up
	up
