# Supplementary material for: Activation-induced cytidine deaminase prevents pro-B cell acute lymphoblastic leukemia by functioning as a negative regulator in Rag1 deficient pro-B cells
Source: Oncotarget. 2017 Sep 7;8(44):75797–807. doi: 10.18632/oncotarget.20563 (PMC5652663; doi:10.18632/oncotarget.20563)
Supplement: Supplementary file 3 [file oncotarget-08-75797-s003.xlsx]

## Sheet: Sheet1
Supplementary Table 2: Genes on Chr. 14 recurrently amplified in all ARA, AR and AR pro-B ALLs analyzed
Nr.	Genes in region: 3010202 - 7542944	Nr.	Genes in region: 41183354 - 44706288
1	Gm3618	1	Sftpd
2	Gm3012	2	Gm25892
3	Gm3020	3	Gm7236
4	Gm2866	4	Gm22823
5	Gm3043	5	Gm7929
6	Gm2871	6	Gm25208
7	Gm2877	7	Gm23620
8	Gm21965	8	Gm25228
9	Gm3095	9	1700049E17Rik1
10	Gm2916	10	Gm3543
11	Gm2907	11	Gm9890
12	Gm26570	12	Gm6401
13	Gm3029	13	1700024B05Rik
14	Gm3033	14	Gm17063
15	Gm26886	15	Gm2930
16	Gm3002	16	Gm7991
17	Gm2956	17	1700091H14Rik
18	Gm17223	18	Gm7951
19	Gm10413	19	Gm17064
20	Gm8324	20	Gm17027
21	Gm8323	21	Gm17166
22	Gm11109	22	Gm3573
23	Gm26817	23	Gm17165
24	Gm10409	24	Gm17038
25	Gm3005	25	Gm17026
26	Gm10408	26	Gm9611
27	Gm17107	27	Gm7995
28	1700110I01Rik	28	Gm17164
29	Gm5795	29	Gm2951
30	Gm17188	30	Gm2959
31	Gm4904	31	Gm8005
32	Gm2888	32	Gm8011
33	Gm2897	33	Gm2966
34	Gm2904	34	Gm8020
35	Gm17051	35	Gm8024
36	Gm10340	36	Gm8032
37	Gm17221	37	Gm17204
38	D830030K20Rik	38	Gm17124
39	Gm17222	39	Gm3633
40	Gm17129	40	Gm10378
41	Gm3099	41	Gm17162
42	Gm5796	42	Gm5929
43	Gm11107	43	Gm3008
44	Gm3115	44	Gm17161
45	Gm8108	45	Gm3015
46	Gm17152	46	Gm3025
47	Gm3127	47	Gm10377
48	Gm2974	48	Gm7152
49	Gm11105	49	Gm21977
50	Gm3138	50	Gm3102
51	Gm17085	51	Gm8082
52	Gm3149	52	Gm3111
53	2610042L04Rik	53	Gm10376
54	Gm17086	54	Gm6536
55	Gm3159	55	Gm3123
56	Gm3182	56	Gm8094
57	Gm3164	57	Gm8104
58	Gm3173	58	Gm8114
59	Gm17170	59	Gm3141
60	Gm17074	60	Gm7233
61	Gm3030	61	Gm7316
62	Gm26655	62	Gm8122
63	Gm8164	63	Gm8126
64	Gm3047	64	Gm17153
65	Gm26898	65	Gm8127
66	Gm8159	66	Gm9732
67	Gm3239	67	Gm17155
68	Gm17073	68	Gm17154
69	Gm7876	69	1700001F09Rik
70	Gm3252	70	Gm7925
71	Gm3084	71	Gm2832
72	Gm9602	72	Gm9671
73	Gm3091	73	Gm5798
74	Gm3269	74	Gm2855
75	Gm3264	75	Gm7945
76	Gm8305	76	Gm6482
77	Gm26650	77	Gm7953
78	Gm3278	78	Gm7954
79	Gm10410	79	Gm9597
80	Gm8297	80	Gm8138
81	Gm3298	81	Gm2878
82	4930555G01Rik	82	Gm3486
83	Gm8281	83	Gm6490
84	Gm17069	84	Gm17061
85	Gm8279	85	Gm7970
86	Gm3140	86	1700049E17Rik2
87	Gm3326	87	Gm5799
88	Gm8271	88	Gm3216
89	Gm26552	89	Gm17654
90	Gm3317	90	Gm17159
91	Gm3526	91	Gm3221
92	Gm3339	92	Gm10375
93	Gm3542	93	Gm8046
94	Gm17126	94	Gm8161
95	Gm3500	95	Gm8165
96	Gm3348	96	Gm9672
97	Gm3194	97	Gm17208
98	Gm8246	98	Gm3072
99	Gm3187	99	Gm7324
100	Gm3488	100	Gm3077
101	Gm8266	101	Gm3676
102	Gm3532	102	Gm16506
103	Gm26746	103	Gm8065
104	Gm26893	104	Gm8068
105	Gm26731	105	Gm17062
106	Gm3170	106	Gm7980
107	Gm26557	107	Gm6526
108	Gm3373	108	Gm9587
109	Gm8265	109	Gm8180
110	Gm3383	110	Ear-ps12
111	Gm9603	111	Ear1
112	Gm3344	112	Ang-ps2
113	Gm3424	113	Ear-ps9
114	Gm17158	114	Ear-ps8
115	Gm8237	115	Ang-ps3
116	Gm17046	116	Ear10
117	Gm3242	117	Gm8113
118	Gm17047	118	Gm9550
119	Gm17048	119	Ang5
120	Gm3248	120	Ear-ps7
121	Gm3453	121	Ear-ps10
122	Gm3261	122	Ang6
123	Gm21560	123	Gm8194
124	Gm17045	124	Gm3287
125	Gm26991	125	Ear-ps2
126	Gm3476	126	Ang-ps1
127	Gm3208	127	Gm16545
128	Gm3468	128	Ear2
129	Gm6337	129	Gm3327
130	Gm3411	130	Gm8207
131	Gm8206	131	4930503E14Rik
132	Gm21772	132	Gm8212
133	Gm3275	133	Gm8220
134	Gm21103	134	Gm8224
135	Gm3591	135	Gm5930
136	Gm26630	136	Gm8229
137	Gm3594	137	Gm3370
138	Gm8340	138	Gm3371
139	Gm16440	139	Gm8232
140	Gm8356	140	Gm21991
141	Gm10251	141	Gm17184
142	Gm3629	142	BC061237
143	Gm3460	143	Gm17093
144	Gm3636	144	Gm17183
145	Gm3466	145	Gm5624
146	Gm8050	146	Gm8247
147	Gm3642	147	Gm16439
148	Gm3667	148	Gm8256
149	Gm26680	149	Gm9593
150	Gm8362	150	Gm21754
151	Gm6356	151	Gm8257
152	Gm10406	152	Gm6541
153	Gm3685
154	Gm3696
155	Gm6676
156	Gm3512
157	Gm16434
158	Gm3715
159	Gm5456
160	Gm3727
161	Gm3739
162	Gm5797
163	Gm8374
164	Gm10339
165	Gm3752
166	Gm3760
167	Gm3755
168	4933406F09Rik
169	Gm8379
